# Supplementary material for: Prognostic and predictive value of FCER1G in glioma outcomes and response to immunotherapy
Source: Cancer Cell Int. 2021 Feb 12;21:103. doi: 10.1186/s12935-021-01804-3 (PMC7881595; doi:10.1186/s12935-021-01804-3)
Supplement: Supplementary file 1 — Additional file 1: Sheet 1. Summary of datasets used in the study. Sheet 2. Marker genes of 28 immune cells. Sheet 3. Marker genes of TILCs. Sheet 4. Marker genes of TIS score. Sheet 5. GSEA result of FCER1G high vs low subgroups. [file 12935_2021_1804_MOESM1_ESM.xlsx]

## Sheet: Sheet1
Dataset	Data type	WHO Grade II	WHO Grade III	WHO Grade IV	Source	PMID
CGGA	RNA-seq	291	334	388	http://www.cgga.org.cn/download.jsp	28291232
TCGA-GBMLGG	RNA-seq	226	244	150	http://firebrowse.org/?cohort=GBMLGG&download_dialog=true#	26824661
Rembrandt	Microarray	98	85	130	https://gdoc.georgetown.edu/gdoc/	19208739
GSE16011	Microarray	24	85	159	http://www.ncbi.nlm.nih.gov/geo/query/acc.cgi?acc=GSE16011	19920198
GSE4412	Microarray		26	59	http://www.ncbi.nlm.nih.gov/geo/query/acc.cgi?acc=GSE4412	15374961
GSE43289	Microarray	3	6	28	http://www.ncbi.nlm.nih.gov/geo/query/acc.cgi?acc=GSE43289	20484145
Total		642	780	914

## Sheet: Sheet2
Metagene	Cell type	Immunity
ADAM28	Activated B cell	Adaptive
CD180	Activated B cell	Adaptive
CD79B	Activated B cell	Adaptive
BLK	Activated B cell	Adaptive
CD19	Activated B cell	Adaptive
MS4A1	Activated B cell	Adaptive
TNFRSF17	Activated B cell	Adaptive
IGHM	Activated B cell	Adaptive
GNG7	Activated B cell	Adaptive
MICAL3	Activated B cell	Adaptive
SPIB	Activated B cell	Adaptive
HLA-DOB	Activated B cell	Adaptive
IGKC	Activated B cell	Adaptive
PNOC	Activated B cell	Adaptive
FCRL2	Activated B cell	Adaptive
BACH2	Activated B cell	Adaptive
CR2	Activated B cell	Adaptive
TCL1A	Activated B cell	Adaptive
AKNA	Activated B cell	Adaptive
ARHGAP25	Activated B cell	Adaptive
CCL21	Activated B cell	Adaptive
CD27	Activated B cell	Adaptive
CD38	Activated B cell	Adaptive
CLEC17A	Activated B cell	Adaptive
CLEC9A	Activated B cell	Adaptive
CLECL1	Activated B cell	Adaptive
AIM2	Activated CD4 T cell	Adaptive
BIRC3	Activated CD4 T cell	Adaptive
BRIP1	Activated CD4 T cell	Adaptive
CCL20	Activated CD4 T cell	Adaptive
CCL4	Activated CD4 T cell	Adaptive
CCL5	Activated CD4 T cell	Adaptive
CCNB1	Activated CD4 T cell	Adaptive
CCR7	Activated CD4 T cell	Adaptive
DUSP2	Activated CD4 T cell	Adaptive
ESCO2	Activated CD4 T cell	Adaptive
ETS1	Activated CD4 T cell	Adaptive
EXO1	Activated CD4 T cell	Adaptive
EXOC6	Activated CD4 T cell	Adaptive
IARS	Activated CD4 T cell	Adaptive
ITK	Activated CD4 T cell	Adaptive
KIF11	Activated CD4 T cell	Adaptive
KNTC1	Activated CD4 T cell	Adaptive
NUF2	Activated CD4 T cell	Adaptive
PRC1	Activated CD4 T cell	Adaptive
PSAT1	Activated CD4 T cell	Adaptive
RGS1	Activated CD4 T cell	Adaptive
RTKN2	Activated CD4 T cell	Adaptive
SAMSN1	Activated CD4 T cell	Adaptive
SELL	Activated CD4 T cell	Adaptive
TRAT1	Activated CD4 T cell	Adaptive
ADRM1	Activated CD8 T cell	Adaptive
AHSA1	Activated CD8 T cell	Adaptive
C1GALT1C1	Activated CD8 T cell	Adaptive
CCT6B	Activated CD8 T cell	Adaptive
CD37	Activated CD8 T cell	Adaptive
CD3D	Activated CD8 T cell	Adaptive
CD3E	Activated CD8 T cell	Adaptive
CD3G	Activated CD8 T cell	Adaptive
CD69	Activated CD8 T cell	Adaptive
CD8A	Activated CD8 T cell	Adaptive
CETN3	Activated CD8 T cell	Adaptive
CSE1L	Activated CD8 T cell	Adaptive
GEMIN6	Activated CD8 T cell	Adaptive
GNLY	Activated CD8 T cell	Adaptive
GPT2	Activated CD8 T cell	Adaptive
GZMA	Activated CD8 T cell	Adaptive
GZMH	Activated CD8 T cell	Adaptive
GZMK	Activated CD8 T cell	Adaptive
IL2RB	Activated CD8 T cell	Adaptive
LCK	Activated CD8 T cell	Adaptive
MPZL1	Activated CD8 T cell	Adaptive
NKG7	Activated CD8 T cell	Adaptive
PIK3IP1	Activated CD8 T cell	Adaptive
PTRH2	Activated CD8 T cell	Adaptive
TIMM13	Activated CD8 T cell	Adaptive
ZAP70	Activated CD8 T cell	Adaptive
ABHD3	Central memory CD4 T cell	Adaptive
AHNAK	Central memory CD4 T cell	Adaptive
ANXA2P2	Central memory CD4 T cell	Adaptive
AQP3	Central memory CD4 T cell	Adaptive
ATHL1	Central memory CD4 T cell	Adaptive
BMI1	Central memory CD4 T cell	Adaptive
BZW2	Central memory CD4 T cell	Adaptive
CD63	Central memory CD4 T cell	Adaptive
COL4A1	Central memory CD4 T cell	Adaptive
CYLD	Central memory CD4 T cell	Adaptive
ELMO2	Central memory CD4 T cell	Adaptive
FYN	Central memory CD4 T cell	Adaptive
GLIPR1	Central memory CD4 T cell	Adaptive
GSS	Central memory CD4 T cell	Adaptive
IFITM2	Central memory CD4 T cell	Adaptive
ITGB1	Central memory CD4 T cell	Adaptive
ITGB2	Central memory CD4 T cell	Adaptive
KLF5	Central memory CD4 T cell	Adaptive
LSP1	Central memory CD4 T cell	Adaptive
NDUFB9	Central memory CD4 T cell	Adaptive
PKM2	Central memory CD4 T cell	Adaptive
SFXN3	Central memory CD4 T cell	Adaptive
SIRPG	Central memory CD4 T cell	Adaptive
SMAD4	Central memory CD4 T cell	Adaptive
STX4	Central memory CD4 T cell	Adaptive
TRADD	Central memory CD4 T cell	Adaptive
VIM	Central memory CD4 T cell	Adaptive
XRCC6	Central memory CD4 T cell	Adaptive
ACTN4	Central memory CD8 T cell	Adaptive
ADAM12	Central memory CD8 T cell	Adaptive
ADCY9	Central memory CD8 T cell	Adaptive
F13A1	Central memory CD8 T cell	Adaptive
FCER1G	Central memory CD8 T cell	Adaptive
FCGR3B	Central memory CD8 T cell	Adaptive
FGF7	Central memory CD8 T cell	Adaptive
FKBP4	Central memory CD8 T cell	Adaptive
GLUD1	Central memory CD8 T cell	Adaptive
GM2A	Central memory CD8 T cell	Adaptive
GUSB	Central memory CD8 T cell	Adaptive
IL1RN	Central memory CD8 T cell	Adaptive
NOL11	Central memory CD8 T cell	Adaptive
NTRK1	Central memory CD8 T cell	Adaptive
RARA	Central memory CD8 T cell	Adaptive
RNF128	Central memory CD8 T cell	Adaptive
SIGLEC1	Central memory CD8 T cell	Adaptive
TNFRSF11A	Central memory CD8 T cell	Adaptive
TOX4	Central memory CD8 T cell	Adaptive
UBA52	Central memory CD8 T cell	Adaptive
ULBP1	Central memory CD8 T cell	Adaptive
ATM	Effector memeory CD4 T cell	Adaptive
CASP3	Effector memeory CD4 T cell	Adaptive
CASQ1	Effector memeory CD4 T cell	Adaptive
CD300E	Effector memeory CD4 T cell	Adaptive
DARS	Effector memeory CD4 T cell	Adaptive
DOCK9	Effector memeory CD4 T cell	Adaptive
EXOSC9	Effector memeory CD4 T cell	Adaptive
EZH2	Effector memeory CD4 T cell	Adaptive
GDE1	Effector memeory CD4 T cell	Adaptive
IL34	Effector memeory CD4 T cell	Adaptive
NCOA4	Effector memeory CD4 T cell	Adaptive
NEFL	Effector memeory CD4 T cell	Adaptive
PDGFRL	Effector memeory CD4 T cell	Adaptive
PTGS1	Effector memeory CD4 T cell	Adaptive
REPS1	Effector memeory CD4 T cell	Adaptive
SCG2	Effector memeory CD4 T cell	Adaptive
SDPR	Effector memeory CD4 T cell	Adaptive
SIGLEC14	Effector memeory CD4 T cell	Adaptive
SIGLEC6	Effector memeory CD4 T cell	Adaptive
TAL1	Effector memeory CD4 T cell	Adaptive
TFEC	Effector memeory CD4 T cell	Adaptive
TIPIN	Effector memeory CD4 T cell	Adaptive
TPK1	Effector memeory CD4 T cell	Adaptive
UQCRB	Effector memeory CD4 T cell	Adaptive
USP9Y	Effector memeory CD4 T cell	Adaptive
WIPF1	Effector memeory CD4 T cell	Adaptive
ZCRB1	Effector memeory CD4 T cell	Adaptive
ACAP1	Effector memeory CD8 T cell	Adaptive
APOL3	Effector memeory CD8 T cell	Adaptive
ARHGAP10	Effector memeory CD8 T cell	Adaptive
ATP10D	Effector memeory CD8 T cell	Adaptive
C3AR1	Effector memeory CD8 T cell	Adaptive
CCR5	Effector memeory CD8 T cell	Adaptive
CD160	Effector memeory CD8 T cell	Adaptive
CD55	Effector memeory CD8 T cell	Adaptive
CFLAR	Effector memeory CD8 T cell	Adaptive
CMKLR1	Effector memeory CD8 T cell	Adaptive
DAPP1	Effector memeory CD8 T cell	Adaptive
FCRL6	Effector memeory CD8 T cell	Adaptive
FLT3LG	Effector memeory CD8 T cell	Adaptive
GZMM	Effector memeory CD8 T cell	Adaptive
HAPLN3	Effector memeory CD8 T cell	Adaptive
HLA-DMB	Effector memeory CD8 T cell	Adaptive
HLA-DPA1	Effector memeory CD8 T cell	Adaptive
HLA-DPB1	Effector memeory CD8 T cell	Adaptive
IFI16	Effector memeory CD8 T cell	Adaptive
LIME1	Effector memeory CD8 T cell	Adaptive
LTK	Effector memeory CD8 T cell	Adaptive
NFKBIA	Effector memeory CD8 T cell	Adaptive
SETD7	Effector memeory CD8 T cell	Adaptive
SIK1	Effector memeory CD8 T cell	Adaptive
TRIB2	Effector memeory CD8 T cell	Adaptive
ACP5	Gamma delta T cell	Adaptive
AQP9	Gamma delta T cell	Adaptive
BTN3A2	Gamma delta T cell	Adaptive
C1orf54	Gamma delta T cell	Adaptive
CARD8	Gamma delta T cell	Adaptive
CCL18	Gamma delta T cell	Adaptive
CD209	Gamma delta T cell	Adaptive
CD33	Gamma delta T cell	Adaptive
CD36	Gamma delta T cell	Adaptive
CDK5	Gamma delta T cell	Adaptive
IL10RB	Gamma delta T cell	Adaptive
KLRF1	Gamma delta T cell	Adaptive
LGALS1	Gamma delta T cell	Adaptive
MAPK7	Gamma delta T cell	Adaptive
KLHL7	Gamma delta T cell	Adaptive
KRT80	Gamma delta T cell	Adaptive
LAMC1	Gamma delta T cell	Adaptive
LCORL	Gamma delta T cell	Adaptive
LMNB1	Gamma delta T cell	Adaptive
MEIS3P1	Gamma delta T cell	Adaptive
MPL	Gamma delta T cell	Adaptive
FABP1	Gamma delta T cell	Adaptive
FABP5	Gamma delta T cell	Adaptive
FADD	Gamma delta T cell	Adaptive
MFAP3L	Gamma delta T cell	Adaptive
MINPP1	Gamma delta T cell	Adaptive
RPS24	Gamma delta T cell	Adaptive
RPS7	Gamma delta T cell	Adaptive
RPS9	Gamma delta T cell	Adaptive
DBNL	Gamma delta T cell	Adaptive
CCL13	Gamma delta T cell	Adaptive
CD22	Immature B cell	Adaptive
CYBB	Immature B cell	Adaptive
FAM129C	Immature B cell	Adaptive
FCRL1	Immature B cell	Adaptive
FCRL3	Immature B cell	Adaptive
FCRL5	Immature B cell	Adaptive
FCRLA	Immature B cell	Adaptive
HDAC9	Immature B cell	Adaptive
HLA-DQA1	Immature B cell	Adaptive
HVCN1	Immature B cell	Adaptive
KIAA0226	Immature B cell	Adaptive
NCF1	Immature B cell	Adaptive
NCF1B	Immature B cell	Adaptive
P2RY10	Immature B cell	Adaptive
SP100	Immature B cell	Adaptive
TXNIP	Immature B cell	Adaptive
STAP1	Immature B cell	Adaptive
TAGAP	Immature B cell	Adaptive
ZCCHC2	Immature B cell	Adaptive
AICDA	Memory B cell	Adaptive
CCNA2	Memory B cell	Adaptive
CDKN3	Memory B cell	Adaptive
CLCN5	Memory B cell	Adaptive
ENPP1	Memory B cell	Adaptive
FCER1A	Memory B cell	Adaptive
FCRL4	Memory B cell	Adaptive
MYC	Memory B cell	Adaptive
RUNX2	Memory B cell	Adaptive
SORL1	Memory B cell	Adaptive
SOX5	Memory B cell	Adaptive
STAT5A	Memory B cell	Adaptive
STAT5B	Memory B cell	Adaptive
TLR9	Memory B cell	Adaptive
CCL3L1	Regulatory T cell	Adaptive
CD72	Regulatory T cell	Adaptive
CLEC5A	Regulatory T cell	Adaptive
FOXP3	Regulatory T cell	Adaptive
ITGA4	Regulatory T cell	Adaptive
L1CAM	Regulatory T cell	Adaptive
LIPA	Regulatory T cell	Adaptive
LRP1	Regulatory T cell	Adaptive
LRRC42	Regulatory T cell	Adaptive
MARCO	Regulatory T cell	Adaptive
MMP12	Regulatory T cell	Adaptive
MNDA	Regulatory T cell	Adaptive
MRC1	Regulatory T cell	Adaptive
MS4A6A	Regulatory T cell	Adaptive
PELO	Regulatory T cell	Adaptive
PLEK	Regulatory T cell	Adaptive
PRSS23	Regulatory T cell	Adaptive
PTGIR	Regulatory T cell	Adaptive
ST8SIA4	Regulatory T cell	Adaptive
STAB1	Regulatory T cell	Adaptive
B3GAT1	T follicular helper cell	Adaptive
CDK5R1	T follicular helper cell	Adaptive
PDCD1	T follicular helper cell	Adaptive
BCL6	T follicular helper cell	Adaptive
CD200	T follicular helper cell	Adaptive
CD83	T follicular helper cell	Adaptive
CD84	T follicular helper cell	Adaptive
FGF2	T follicular helper cell	Adaptive
GPR18	T follicular helper cell	Adaptive
CEBPA	T follicular helper cell	Adaptive
CECR1	T follicular helper cell	Adaptive
CLEC10A	T follicular helper cell	Adaptive
CLEC4A	T follicular helper cell	Adaptive
CSF1R	T follicular helper cell	Adaptive
CTSS	T follicular helper cell	Adaptive
DMN	T follicular helper cell	Adaptive
DPP4	T follicular helper cell	Adaptive
LRRC32	T follicular helper cell	Adaptive
MC5R	T follicular helper cell	Adaptive
MICA	T follicular helper cell	Adaptive
NCAM1	T follicular helper cell	Adaptive
NCR2	T follicular helper cell	Adaptive
NRP1	T follicular helper cell	Adaptive
PDCD1LG2	T follicular helper cell	Adaptive
PDCD6	T follicular helper cell	Adaptive
PRDX1	T follicular helper cell	Adaptive
RAE1	T follicular helper cell	Adaptive
RAET1E	T follicular helper cell	Adaptive
SIGLEC7	T follicular helper cell	Adaptive
SIGLEC9	T follicular helper cell	Adaptive
TYRO3	T follicular helper cell	Adaptive
CHST12	T follicular helper cell	Adaptive
CLIC3	T follicular helper cell	Adaptive
IVNS1ABP	T follicular helper cell	Adaptive
KIR2DL2	T follicular helper cell	Adaptive
LGMN	T follicular helper cell	Adaptive
CD70	Type 1 T helper cell	Adaptive
TBX21	Type 1 T helper cell	Adaptive
ADAM8	Type 1 T helper cell	Adaptive
AHCYL2	Type 1 T helper cell	Adaptive
ALCAM	Type 1 T helper cell	Adaptive
B3GALNT1	Type 1 T helper cell	Adaptive
BBS12	Type 1 T helper cell	Adaptive
BST1	Type 1 T helper cell	Adaptive
CD151	Type 1 T helper cell	Adaptive
CD47	Type 1 T helper cell	Adaptive
CD48	Type 1 T helper cell	Adaptive
CD52	Type 1 T helper cell	Adaptive
CD53	Type 1 T helper cell	Adaptive
CD59	Type 1 T helper cell	Adaptive
CD6	Type 1 T helper cell	Adaptive
CD68	Type 1 T helper cell	Adaptive
CD7	Type 1 T helper cell	Adaptive
CD96	Type 1 T helper cell	Adaptive
CFHR3	Type 1 T helper cell	Adaptive
CHRM3	Type 1 T helper cell	Adaptive
CLEC7A	Type 1 T helper cell	Adaptive
COL23A1	Type 1 T helper cell	Adaptive
COL4A4	Type 1 T helper cell	Adaptive
COL5A3	Type 1 T helper cell	Adaptive
DAB1	Type 1 T helper cell	Adaptive
DLEU7	Type 1 T helper cell	Adaptive
DOC2B	Type 1 T helper cell	Adaptive
EMP1	Type 1 T helper cell	Adaptive
F12	Type 1 T helper cell	Adaptive
FURIN	Type 1 T helper cell	Adaptive
GAB3	Type 1 T helper cell	Adaptive
GATM	Type 1 T helper cell	Adaptive
GFPT2	Type 1 T helper cell	Adaptive
GPR25	Type 1 T helper cell	Adaptive
GREM2	Type 1 T helper cell	Adaptive
HAVCR1	Type 1 T helper cell	Adaptive
HSD11B1	Type 1 T helper cell	Adaptive
HUNK	Type 1 T helper cell	Adaptive
IGF2	Type 1 T helper cell	Adaptive
RCSD1	Type 1 T helper cell	Adaptive
RYR1	Type 1 T helper cell	Adaptive
SAV1	Type 1 T helper cell	Adaptive
SELE	Type 1 T helper cell	Adaptive
SELP	Type 1 T helper cell	Adaptive
SH3KBP1	Type 1 T helper cell	Adaptive
SIT1	Type 1 T helper cell	Adaptive
SLC35B3	Type 1 T helper cell	Adaptive
SIGLEC10	Type 1 T helper cell	Adaptive
SKAP1	Type 1 T helper cell	Adaptive
THUMPD2	Type 1 T helper cell	Adaptive
TIGIT	Type 1 T helper cell	Adaptive
ZEB2	Type 1 T helper cell	Adaptive
ENC1	Type 1 T helper cell	Adaptive
FAM134B	Type 1 T helper cell	Adaptive
FBXO30	Type 1 T helper cell	Adaptive
FCGR2C	Type 1 T helper cell	Adaptive
STAC	Type 1 T helper cell	Adaptive
LTC4S	Type 1 T helper cell	Adaptive
MAN1B1	Type 1 T helper cell	Adaptive
MDH1	Type 1 T helper cell	Adaptive
MMD	Type 1 T helper cell	Adaptive
RGS16	Type 1 T helper cell	Adaptive
IL12A	Type 1 T helper cell	Adaptive
P2RX5	Type 1 T helper cell	Adaptive
CD97	Type 1 T helper cell	Adaptive
ITGB4	Type 1 T helper cell	Adaptive
ICAM3	Type 1 T helper cell	Adaptive
METRNL	Type 1 T helper cell	Adaptive
TNFRSF1A	Type 1 T helper cell	Adaptive
IRF1	Type 1 T helper cell	Adaptive
HTR2B	Type 1 T helper cell	Adaptive
CALD1	Type 1 T helper cell	Adaptive
MOCOS	Type 1 T helper cell	Adaptive
TRAF3IP2	Type 1 T helper cell	Adaptive
TLR8	Type 1 T helper cell	Adaptive
TRAF1	Type 1 T helper cell	Adaptive
DUSP14	Type 1 T helper cell	Adaptive
IL17A	Type 17 T helper cell	Adaptive
IL17RA	Type 17 T helper cell	Adaptive
C2CD4A	Type 17 T helper cell	Adaptive
C2CD4B	Type 17 T helper cell	Adaptive
CA2	Type 17 T helper cell	Adaptive
CCDC65	Type 17 T helper cell	Adaptive
CEACAM3	Type 17 T helper cell	Adaptive
IL17C	Type 17 T helper cell	Adaptive
IL17F	Type 17 T helper cell	Adaptive
IL17RC	Type 17 T helper cell	Adaptive
IL17RE	Type 17 T helper cell	Adaptive
IL23A	Type 17 T helper cell	Adaptive
ILDR1	Type 17 T helper cell	Adaptive
LONRF3	Type 17 T helper cell	Adaptive
SH2D6	Type 17 T helper cell	Adaptive
TNIP2	Type 17 T helper cell	Adaptive
ABCA1	Type 17 T helper cell	Adaptive
ABCB1	Type 17 T helper cell	Adaptive
ADAMTS12	Type 17 T helper cell	Adaptive
ANK1	Type 17 T helper cell	Adaptive
ANKRD22	Type 17 T helper cell	Adaptive
B3GALT2	Type 17 T helper cell	Adaptive
CAMTA1	Type 17 T helper cell	Adaptive
CCR9	Type 17 T helper cell	Adaptive
CD40	Type 17 T helper cell	Adaptive
GPR44	Type 17 T helper cell	Adaptive
IFT80	Type 17 T helper cell	Adaptive
ASB2	Type 2 T helper cell	Adaptive
CSRP2	Type 2 T helper cell	Adaptive
DAPK1	Type 2 T helper cell	Adaptive
DLC1	Type 2 T helper cell	Adaptive
DNAJC12	Type 2 T helper cell	Adaptive
DUSP6	Type 2 T helper cell	Adaptive
GNAI1	Type 2 T helper cell	Adaptive
LAMP3	Type 2 T helper cell	Adaptive
NRP2	Type 2 T helper cell	Adaptive
OSBPL1A	Type 2 T helper cell	Adaptive
PDE4B	Type 2 T helper cell	Adaptive
PHLDA1	Type 2 T helper cell	Adaptive
PLA2G4A	Type 2 T helper cell	Adaptive
RAB27B	Type 2 T helper cell	Adaptive
RBMS3	Type 2 T helper cell	Adaptive
RNF125	Type 2 T helper cell	Adaptive
TMPRSS3	Type 2 T helper cell	Adaptive
GATA3	Type 2 T helper cell	Adaptive
BIRC5	Type 2 T helper cell	Adaptive
CDC25C	Type 2 T helper cell	Adaptive
CDC7	Type 2 T helper cell	Adaptive
CENPF	Type 2 T helper cell	Adaptive
CXCR6	Type 2 T helper cell	Adaptive
DHFR	Type 2 T helper cell	Adaptive
EVI5	Type 2 T helper cell	Adaptive
GSTA4	Type 2 T helper cell	Adaptive
HELLS	Type 2 T helper cell	Adaptive
IL26	Type 2 T helper cell	Adaptive
LAIR2	Type 2 T helper cell	Adaptive
ABCD1	Activated dendritic cell	Innate
C1QC	Activated dendritic cell	Innate
CAPG	Activated dendritic cell	Innate
CCL3L3	Activated dendritic cell	Innate
CD207	Activated dendritic cell	Innate
CD302	Activated dendritic cell	Innate
ATP5B	Activated dendritic cell	Innate
ATP5L	Activated dendritic cell	Innate
ATP6V1A	Activated dendritic cell	Innate
BCL2L1	Activated dendritic cell	Innate
C1QB	Activated dendritic cell	Innate
SNURF	Activated dendritic cell	Innate
SPCS3	Activated dendritic cell	Innate
CCNA1	Activated dendritic cell	Innate
CEACAM8	Activated dendritic cell	Innate
NOS2	Activated dendritic cell	Innate
SRA1	Activated dendritic cell	Innate
TNFRSF6B	Activated dendritic cell	Innate
TREM1	Activated dendritic cell	Innate
TREML1	Activated dendritic cell	Innate
RHOA	Activated dendritic cell	Innate
SLC25A37	Activated dendritic cell	Innate
TNFSF14	Activated dendritic cell	Innate
TREML4	Activated dendritic cell	Innate
VNN2	Activated dendritic cell	Innate
XPO6	Activated dendritic cell	Innate
CLEC4C	Activated dendritic cell	Innate
TNFAIP2	Activated dendritic cell	Innate
UBD	Activated dendritic cell	Innate
ACTR3	Activated dendritic cell	Innate
RAB1A	Activated dendritic cell	Innate
SLA	Activated dendritic cell	Innate
HLA-DQA2	Activated dendritic cell	Innate
SIGLEC5	Activated dendritic cell	Innate
SLAMF9	Activated dendritic cell	Innate
ABAT	CD56bright natural killer cell	Innate
C11orf75	CD56bright natural killer cell	Innate
C5orf15	CD56bright natural killer cell	Innate
CDHR1	CD56bright natural killer cell	Innate
DCAF12	CD56bright natural killer cell	Innate
DYNLL1	CD56bright natural killer cell	Innate
GPR137B	CD56bright natural killer cell	Innate
HCP5	CD56bright natural killer cell	Innate
HDGFRP2	CD56bright natural killer cell	Innate
KRT86	CD56bright natural killer cell	Innate
MLST8	CD56bright natural killer cell	Innate
ELMOD3	CD56bright natural killer cell	Innate
ENTPD5	CD56bright natural killer cell	Innate
FAM119A	CD56bright natural killer cell	Innate
FAM179A	CD56bright natural killer cell	Innate
CLIC2	CD56bright natural killer cell	Innate
COX7A2L	CD56bright natural killer cell	Innate
CREB3L4	CD56bright natural killer cell	Innate
CSF1	CD56bright natural killer cell	Innate
CSNK2A2	CD56bright natural killer cell	Innate
CSTA	CD56bright natural killer cell	Innate
CSTB	CD56bright natural killer cell	Innate
CTPS	CD56bright natural killer cell	Innate
CTSD	CD56bright natural killer cell	Innate
FST	CD56bright natural killer cell	Innate
GATA2	CD56bright natural killer cell	Innate
GMPR	CD56bright natural killer cell	Innate
HDC	CD56bright natural killer cell	Innate
HEY1	CD56bright natural killer cell	Innate
HOXA1	CD56bright natural killer cell	Innate
HS2ST1	CD56bright natural killer cell	Innate
HS3ST1	CD56bright natural killer cell	Innate
BCL11B	CD56bright natural killer cell	Innate
CDH3	CD56bright natural killer cell	Innate
MYL6B	CD56bright natural killer cell	Innate
NAA16	CD56bright natural killer cell	Innate
ClQA	CD56bright natural killer cell	Innate
ClQB	CD56bright natural killer cell	Innate
CYP27B1	CD56bright natural killer cell	Innate
EIF3M	CD56bright natural killer cell	Innate
CYP27A1	CD56dim natural killer cell	Innate
DDX55	CD56dim natural killer cell	Innate
DYRK2	CD56dim natural killer cell	Innate
RPL37A	CD56dim natural killer cell	Innate
NOTCH3	CD56dim natural killer cell	Innate
AKR7A3	CD56dim natural killer cell	Innate
GPRC5C	CD56dim natural killer cell	Innate
GRIN1	CD56dim natural killer cell	Innate
HLA-E	CD56dim natural killer cell	Innate
PORCN	CD56dim natural killer cell	Innate
PSMC4	CD56dim natural killer cell	Innate
UPP1	CD56dim natural killer cell	Innate
IL21R	CD56dim natural killer cell	Innate
KIR2DS1	CD56dim natural killer cell	Innate
KIR2DS2	CD56dim natural killer cell	Innate
KIR2DS5	CD56dim natural killer cell	Innate
GIPR	Eosinophil	Innate
KRT18P50	Eosinophil	Innate
LRMP	Eosinophil	Innate
FOSB	Eosinophil	Innate
RRP12	Eosinophil	Innate
GPR183	Eosinophil	Innate
NR4A3	Eosinophil	Innate
ST3GAL6	Eosinophil	Innate
DEPDC5	Eosinophil	Innate
PDE6C	Eosinophil	Innate
PKD2L2	Eosinophil	Innate
GPR65	Eosinophil	Innate
IL5RA	Eosinophil	Innate
P2RY14	Eosinophil	Innate
DACH1	Eosinophil	Innate
DAPK2	Eosinophil	Innate
EMR3	Eosinophil	Innate
ACADM	Immature dendritic cell	Innate
AHCYL1	Immature dendritic cell	Innate
ALDH1A2	Immature dendritic cell	Innate
ALDH3A2	Immature dendritic cell	Innate
ALDH9A1	Immature dendritic cell	Innate
ALOX15	Immature dendritic cell	Innate
AMT	Immature dendritic cell	Innate
ARL1	Immature dendritic cell	Innate
ATIC	Immature dendritic cell	Innate
ATP5A1	Immature dendritic cell	Innate
CAPZA1	Immature dendritic cell	Innate
LILRA5	Immature dendritic cell	Innate
RDX	Immature dendritic cell	Innate
RRAGD	Immature dendritic cell	Innate
TACSTD2	Immature dendritic cell	Innate
INPP5F	Immature dendritic cell	Innate
RAB38	Immature dendritic cell	Innate
PLAU	Immature dendritic cell	Innate
CSF3R	Immature dendritic cell	Innate
SLC18A2	Immature dendritic cell	Innate
AMPD2	Immature dendritic cell	Innate
CLTB	Immature dendritic cell	Innate
C1orf162	Immature dendritic cell	Innate
AIF1	Macrophage	Innate
CCL1	Macrophage	Innate
CCL14	Macrophage	Innate
CCL23	Macrophage	Innate
CCL26	Macrophage	Innate
CD300LB	Macrophage	Innate
CNR1	Macrophage	Innate
CNR2	Macrophage	Innate
EIF1	Macrophage	Innate
EIF4A1	Macrophage	Innate
FPR1	Macrophage	Innate
FPR2	Macrophage	Innate
FRAT2	Macrophage	Innate
GPR27	Macrophage	Innate
GPR77	Macrophage	Innate
RNASE2	Macrophage	Innate
MS4A2	Macrophage	Innate
BASP1	Macrophage	Innate
IGSF6	Macrophage	Innate
HK3	Macrophage	Innate
VNN1	Macrophage	Innate
FES	Macrophage	Innate
NPL	Macrophage	Innate
FZD2	Macrophage	Innate
FAM198B	Macrophage	Innate
HNMT	Macrophage	Innate
SLC15A3	Macrophage	Innate
CD4	Macrophage	Innate
TXNDC3	Macrophage	Innate
FRMD4A	Macrophage	Innate
CRYBB1	Macrophage	Innate
HRH1	Macrophage	Innate
WNT5B	Macrophage	Innate
ADAMTS3	Mast cell	Innate
CPA3	Mast cell	Innate
CMA1	Mast cell	Innate
CTSG	Mast cell	Innate
ARHGAP15	Mast cell	Innate
CPM	Mast cell	Innate
FCN1	Mast cell	Innate
FTL	Mast cell	Innate
HSPA6	Mast cell	Innate
ITGA9	Mast cell	Innate
RNASE3	Mast cell	Innate
S100A4	Mast cell	Innate
SIGLEC8	Mast cell	Innate
SLC6A4	Mast cell	Innate
PTGS2	Mast cell	Innate
EGR3	Mast cell	Innate
PILRA	Mast cell	Innate
CCR2	MDSC	Innate
CD14	MDSC	Innate
CD2	MDSC	Innate
CD86	MDSC	Innate
CXCR4	MDSC	Innate
FCGR2A	MDSC	Innate
FCGR2B	MDSC	Innate
FCGR3A	MDSC	Innate
FERMT3	MDSC	Innate
GPSM3	MDSC	Innate
IL18BP	MDSC	Innate
IL4R	MDSC	Innate
ITGAL	MDSC	Innate
ITGAM	MDSC	Innate
PARVG	MDSC	Innate
PSAP	MDSC	Innate
PTGER2	MDSC	Innate
PTGES2	MDSC	Innate
S100A8	MDSC	Innate
S100A9	MDSC	Innate
ASGR2	Monocyte	Innate
CFP	Monocyte	Innate
ASGR1	Monocyte	Innate
CD1D	Monocyte	Innate
UPK3A	Monocyte	Innate
ACTG1	Monocyte	Innate
ANXA5	Monocyte	Innate
ATP6V1B2	Monocyte	Innate
CFL1	Monocyte	Innate
DAZAP2	Monocyte	Innate
CTBS	Monocyte	Innate
EMR4P	Monocyte	Innate
HIVEP2	Monocyte	Innate
MARCKSL1	Monocyte	Innate
MBP	Monocyte	Innate
MMP15	Monocyte	Innate
PNPLA6	Monocyte	Innate
TMBIM6	Monocyte	Innate
PQBP1	Monocyte	Innate
TEX264	Monocyte	Innate
IKZF1	Monocyte	Innate
AKT3	Natural killer cell	Innate
AXL	Natural killer cell	Innate
BST2	Natural killer cell	Innate
CDH2	Natural killer cell	Innate
CRTAM	Natural killer cell	Innate
CSF2RA	Natural killer cell	Innate
CTSZ	Natural killer cell	Innate
CXCL1	Natural killer cell	Innate
CYTH1	Natural killer cell	Innate
DAXX	Natural killer cell	Innate
DGKH	Natural killer cell	Innate
DLL4	Natural killer cell	Innate
DPYD	Natural killer cell	Innate
ERBB3	Natural killer cell	Innate
F11R	Natural killer cell	Innate
FAM27A	Natural killer cell	Innate
FAM49A	Natural killer cell	Innate
FASLG	Natural killer cell	Innate
FCGR1A	Natural killer cell	Innate
FN1	Natural killer cell	Innate
FSTL1	Natural killer cell	Innate
FUCA1	Natural killer cell	Innate
GBP3	Natural killer cell	Innate
GLS2	Natural killer cell	Innate
GRB2	Natural killer cell	Innate
LST1	Natural killer cell	Innate
BCL2	Natural killer cell	Innate
CDC5L	Natural killer cell	Innate
FGF18	Natural killer cell	Innate
FUT5	Natural killer cell	Innate
FZR1	Natural killer cell	Innate
GAGE2	Natural killer cell	Innate
IGFBP5	Natural killer cell	Innate
KANK2	Natural killer cell	Innate
LDB3	Natural killer cell	Innate
BTN2A2	Natural killer T cell	Innate
CD101	Natural killer T cell	Innate
CD109	Natural killer T cell	Innate
CNPY3	Natural killer T cell	Innate
CNPY4	Natural killer T cell	Innate
CREB1	Natural killer T cell	Innate
CRTC2	Natural killer T cell	Innate
CRTC3	Natural killer T cell	Innate
CSF2	Natural killer T cell	Innate
KLRC1	Natural killer T cell	Innate
FUT4	Natural killer T cell	Innate
ICAM2	Natural killer T cell	Innate
IL32	Natural killer T cell	Innate
LAMP2	Natural killer T cell	Innate
LILRB5	Natural killer T cell	Innate
KLRG1	Natural killer T cell	Innate
HSPA4	Natural killer T cell	Innate
HSPB6	Natural killer T cell	Innate
ISM2	Natural killer T cell	Innate
ITIH2	Natural killer T cell	Innate
KDM4C	Natural killer T cell	Innate
KIR2DS4	Natural killer T cell	Innate
KIRREL3	Natural killer T cell	Innate
SDCBP	Natural killer T cell	Innate
NFATC2IP	Natural killer T cell	Innate
MICB	Natural killer T cell	Innate
KIR2DL1	Natural killer T cell	Innate
KIR2DL3	Natural killer T cell	Innate
KIR3DL1	Natural killer T cell	Innate
KIR3DL2	Natural killer T cell	Innate
NCR1	Natural killer T cell	Innate
FOSL1	Natural killer T cell	Innate
TSLP	Natural killer T cell	Innate
SLC7A7	Natural killer T cell	Innate
SPP1	Natural killer T cell	Innate
TREM2	Natural killer T cell	Innate
UBASH3A	Natural killer T cell	Innate
YBX2	Natural killer T cell	Innate
CCDC88A	Natural killer T cell	Innate
CLEC1A	Natural killer T cell	Innate
THBD	Natural killer T cell	Innate
PDPN	Natural killer T cell	Innate
VCAM1	Natural killer T cell	Innate
EMR1	Natural killer T cell	Innate
CREB5	Neutrophil	Innate
CDA	Neutrophil	Innate
CHST15	Neutrophil	Innate
S100A12	Neutrophil	Innate
APOBEC3A	Neutrophil	Innate
CASP5	Neutrophil	Innate
MMP25	Neutrophil	Innate
HAL	Neutrophil	Innate
C1orf183	Neutrophil	Innate
FFAR2	Neutrophil	Innate
MAK	Neutrophil	Innate
CXCR1	Neutrophil	Innate
STEAP4	Neutrophil	Innate
MGAM	Neutrophil	Innate
BTNL8	Neutrophil	Innate
CXCR2	Neutrophil	Innate
TNFRSF10C	Neutrophil	Innate
VNN3	Neutrophil	Innate
CBX6	Plasmacytoid dendritic cell	Innate
DAB2	Plasmacytoid dendritic cell	Innate
DDX17	Plasmacytoid dendritic cell	Innate
HIGD1A	Plasmacytoid dendritic cell	Innate
IDH3A	Plasmacytoid dendritic cell	Innate
IL3RA	Plasmacytoid dendritic cell	Innate
MAGED1	Plasmacytoid dendritic cell	Innate
NUCB2	Plasmacytoid dendritic cell	Innate
OFD1	Plasmacytoid dendritic cell	Innate
OGT	Plasmacytoid dendritic cell	Innate
PDIA4	Plasmacytoid dendritic cell	Innate
SERTAD2	Plasmacytoid dendritic cell	Innate
SIRPA	Plasmacytoid dendritic cell	Innate
TMED2	Plasmacytoid dendritic cell	Innate
ENG	Plasmacytoid dendritic cell	Innate
FCAR	Plasmacytoid dendritic cell	Innate
IGF1	Plasmacytoid dendritic cell	Innate
ITGA2B	Plasmacytoid dendritic cell	Innate
GABARAP	Plasmacytoid dendritic cell	Innate
GPX1	Plasmacytoid dendritic cell	Innate
KRT23	Plasmacytoid dendritic cell	Innate
PROK2	Plasmacytoid dendritic cell	Innate
RALB	Plasmacytoid dendritic cell	Innate
RETNLB	Plasmacytoid dendritic cell	Innate
RNF141	Plasmacytoid dendritic cell	Innate
SEC14L1	Plasmacytoid dendritic cell	Innate
SEPX1	Plasmacytoid dendritic cell	Innate
EMP3	Plasmacytoid dendritic cell	Innate
CD300LF	Plasmacytoid dendritic cell	Innate
ABTB1	Plasmacytoid dendritic cell	Innate
KLHL21	Plasmacytoid dendritic cell	Innate
PHRF1	Plasmacytoid dendritic cell	Innate

## Sheet: Sheet3
CD4_naive	CD2	CD3G	CD4	GIMAP6	GLG1	HMOX2	IL7R	ITK	LIMD2	LY9	NAA16	OBSCN	PACS1	PLCL1	RPL14	SNPH	TPP2	TRAF1	ZBTB40	CD40LG	SEPT9
CD8_naive	MAN1C1	CRTAM	BLNK	CCR7	KERA	ZNF208	TREM1	CD8A	CD8B	GPR15	HTR1B	SMCP	NKTR	PSG11	SLC17A4	RRH	SMR3B	CA14	FXYD7	CCDC87	LIN28A	MOGAT2	TNKS2	GJB4	KRT1	CALY
Cytotoxic	KNG1	PSORS1C2	BLNK	SCN3A	TNFRSF10C	ITGAM	KLRK1	CD8A	GNLY	GZMH	PTGDR2	CD8B	GZMA	PRF1
Exhausted	ADGRG1	AFAP1L2	CCND2	CD38	CD8A	CD8B	CHST12	CTLA4	DFNB31	EOMES	FUT8	ITM2A	LAG3	MYO1E	NDFIP2	PARK7	PDCD1	SIRPG	SNX9
Tr1	TNFRSF4	CD4	CCR4	CD28	LAX1
nTreg	FOXP3	STAT5A	DUSP4	CD4	CTLA4	TNFRSF9	IL10RA	IL2RA	CD5	SIT1
iTreg	FOXP3	STAT5A	CCR8	CD5	HS3ST3B1	TTN	CTLA4	FASLG	ICOS	CCR3	GALNT8	NFATC3	SIT1	CD28	IL10RA	PPM1B	ATG2B	CCR4	ZFYVE9
Th1	IFNG	IL2	MNAT1	SLAMF1	STAT1	EIF2B2	APBB2	CCL4	CTLA4	GGT1	LTA	SYNGR3	TACO1
Th2	GZMK	IL4	GATA3	GSTA4	SLC25A44
Th17	IL1R1	RORC	CD4	IL21	IL17RA
Tfh	CA8	CD2	CD3G	GZMM	ITK	KLRB1	LTA	MAP4K1	ST8SIA1	TRAC	TRAV9-2	TRIB2	UBASH3A
Central_memory	CORO7	ATM	GMEB2	SNRPN	ADSL	ITK	TFAP4	NAA16	LY9	CYLD	GIMAP4	PURA	DVL1	RPP38	LRIG2	IL7R	CDKN2AIP	APBB1	IPCEF1	CD247	CD40LG	TRADD	CD3E	TPR	ARID5B	UBASH3A	NCK1	SPTAN1	GPR171	CD5
Effector_memory	APBA3	CD160	CD2	CD8B	CDK10	CDKN2AIP	CHST12	COG4	CX3CR1	DHX16	EWSR1	GIMAP6	GPR171	GZMK	HMOX2	IKZF3	ITK	KLRD1	KLRG1	MAPKAPK5	MORC2	MRFAP1L1	PLCG1	PSMC5	RNF167	SBF1	SF3B2	SLAMF1	TBCD	USP47	ZFYVE9	ZNF549
NKT	CASP5	DOLK	GMIP	PRR5L	SGCA	SLAMF1	TCOF1	TGFBR2
MAIT	CD8A	CD8B	CERK	FLT4	TBC1D31	DKK3	GPR171	NR1D1	SLAMF1	TC2N
DC	BLVRB	C1QA	C1QB	CSF1R	CXCR3	FGL2	GZMB	IL21R	KCNA5	KCNC3	KCTD5	LILRB4	LMAN2L	NFKB1	PLD2	PTCRA	PTGIR	SIGLEC1	SLAMF8	SLC15A3	SYT17	VAV2	CA8	CALY	CRTAM	CYP4F3	GATA3	ITIH4	PRR5L	ST8SIA1	TNFRSF10C
Bcell	AFTPH	AHSP	ANXA3	CNOT1	HLA-DPB1	HLA-DQA1	LSM6	MEFV	MS4A1	NMUR1	PADI4	PYGM	STRN4	TRAF3	TCL6	BLK	WNT16	CD37	CD19	HRH4	CA1	COL19A1	GNG3	PLIN1	SGCA	CD79A	CD79B
Monocyte	IL7R	APOC3	ADCY8	CLCA4	CPA2	DPP6	HSPB6	KNG1	KLRK1	GZMH	KLRB1	SGCA	CA1	TLR8	CYBB	IGSF6	KLRF1	CYP4F3	CLEC10A	FOLR2	LTBR	MAP3K2	NUP214	OSBPL11	RTN3	SERP1	TBK1	SOCS3
Macrophage	ARPC4	ATP6V0E1	BPI	C1QA	C1QB	CAMP	CHIT1	CLEC5A	CLIP1	CSF1R	CYBB	FGR	GGA1	GRB2	IFNAR1	IGSF6	IL17RA	LILRA2	MARCO	MMP8	MS4A6A	OTUD4	PSME1	RENBP
NK	DNAJB14	IL18RAP	IL2RB	KIR2DL3	KIR3DL2	NCR1	NCR3	PSMD4	SPON2	XCL1	C1QB	CALY	CD37	CLEC10A	CRTAM	CSF2RB	CX3CR1	GZMB	IL7R	KNG1	MAN1C1	PRR5L	SYT17
Neutrophil	IL18RAP	BMX	BTNL8	CASP5	CLC	CXCR1	CXCR2	FCGR3B	FPR2	HSPA6	MEFV	PADI4	S100A12	TREML2	TRPM6	SIGLEC5	CREB5	ALPL	AATK	CEACAM3	CSF2RB	CSF3R	FBXO38	MAK	PAK2	TOP1	UBXN2B	VNN3
Gamma_delta	KLRG1	CYP4A11	CCR5	GZMH	ACD	CHST12	GZMA	GZMB	LAG3	NKG7	PRF1	PVRIG	TINF2	ZMAT5	C1orf61	GNLY	LCP2	PSTPIP1	PTPN4	RALY	TAB2	TDP1
CD4_T	SELL	NT5E	ITK	TRMT2B	AAK1	CD4	GPR183	KLHL3	CCR4	ITIH4	DLEC1	ZAP70	PLXDC1	CD40LG	LAX1	TNFRSF4	GPR171	LY9	NCK2	PLCG1
CD8_T	CD27	CD8B	CLUAP1	CRTAM	FKTN	KLRG1	LY9	PLCG1	RING1	SF1	SIRPG	TSPAN32	ARHGEF1	EEF1D	PPP1R2	CTSW	FBXW4	ZNF611	GZMH	CD8A	TTN	CD7	CX3CR1

## Sheet: Sheet4
TIS score	CCL5
	CD27
	CD274
	CD276
	CD8A
	CMKLR1
	CXCL9
	HLA-DQA1
	HLA-DRB1
	HLA-E
	IDO1
	LAG3
	NKG7
	PDCD1LG2
	PSMB10
	STAT1
	TIGIT

## Sheet: Sheet5
	setID	name	nAnno	nLead	peak	total	es	nes	pvalue	adjp	distance
1	REACTOME_CYTOKINE_SIGNALING_IN_IMMUNE_SYSTEM	Cytokine Signaling in Immune system	223	121	3388	18403	0.561	2.19	0.0005	0.005
2	REACTOME_METABOLISM_OF_MRNA	Metabolism of mRNA	195	144	6225	18403	0.482	1.87	0.0005	0.005
3	REACTOME_METABOLISM_OF_RNA	Metabolism of RNA	237	169	6225	18403	0.466	1.82	0.0005	0.005
4	REACTOME_HEMOSTASIS	Hemostasis	351	135	3143	18403	0.446	1.77	0.0005	0.005
5	REACTOME_METABOLISM_OF_PROTEINS	Metabolism of proteins	382	235	6043	18403	0.414	1.65	0.0005	0.005
6	REACTOME_CELL_CYCLE_MITOTIC	Cell Cycle, Mitotic	270	179	7265	18403	0.394	1.55	0.0005	0.005
7	REACTOME_INNATE_IMMUNE_SYSTEM	Innate Immune System	185	110	4199	18403	0.561	2.17	0.0005	0.005
8	REACTOME_CLASS_I_MHC_MEDIATED_ANTIGEN_PROCESSING_PRESENTATION	Class I MHC mediated antigen processing and presentation	198	102	4845	18403	0.449	1.74	0.0005	0.005
9	REACTOME_DNA_REPLICATION	DNA Replication	169	119	7249	18403	0.417	1.6	0.0005	0.005
10	REACTOME_HIV_INFECTION	HIV Infection	179	102	6224	18403	0.389	1.5	0.0005	0.005
11	REACTOME_PLATELET_ACTIVATION_SIGNALING_AND_AGGREGATION	Platelet activation, signaling and aggregation	158	77	3110	18403	0.545	2.09	0.0005	0.005
12	REACTOME_INTERFERON_SIGNALING	Interferon Signaling	134	78	3388	18403	0.593	2.25	0.0005	0.005
13	REACTOME_TRANSLATION	Translation	144	114	6384	18403	0.503	1.92	0.0005	0.005
14	REACTOME_INFLUENZA_LIFE_CYCLE	Influenza Life Cycle	131	99	6191	18403	0.485	1.84	0.0005	0.005
15	REACTOME_HOST_INTERACTIONS_OF_HIV_FACTORS	Host Interactions of HIV factors	112	73	6314	18403	0.445	1.67	0.0005	0.005
16	REACTOME_PEPTIDE_LIGAND_BINDING_RECEPTORS	Peptide ligand-binding receptors	123	33	2113	18403	0.456	1.72	0.0005	0.005
17	REACTOME_SRP_DEPENDENT_COTRANSLATIONAL_PROTEIN_TARGETING_TO_MEMBRANE	SRP-dependent cotranslational protein targeting to membrane	107	91	6043	18403	0.552	2.06	0.0005	0.005
18	REACTOME_APOPTOSIS	Apoptosis	125	65	4742	18403	0.433	1.64	0.0005	0.005
19	REACTOME_3_UTR_MEDIATED_TRANSLATIONAL_REGULATION	3' -UTR-mediated translational regulation	104	85	6366	18403	0.511	1.9	0.0005	0.005
20	REACTOME_CELL_CYCLE_CHECKPOINTS	Cell Cycle Checkpoints	105	68	5593	18403	0.457	1.7	0.0005	0.005
21	REACTOME_TOLL_RECEPTOR_CASCADES	Toll Receptor Cascades	103	57	4199	18403	0.513	1.91	0.0005	0.005
22	REACTOME_NONSENSE_MEDIATED_DECAY_ENHANCED_BY_THE_EXON_JUNCTION_COMPLEX	Nonsense Mediated Decay Enhanced by the Exon Junction Complex	102	81	6100	18403	0.51	1.9	0.0005	0.005
23	REACTOME_INFLUENZA_VIRAL_RNA_TRANSCRIPTION_AND_REPLICATION	Influenza Viral RNA Transcription and Replication	99	81	6043	18403	0.531	1.97	0.0005	0.005
24	REACTOME_SIGNALING_BY_ILS	Signaling by Interleukins	90	63	5615	18403	0.527	1.94	0.0005	0.005
25	REACTOME_MHC_CLASS_II_ANTIGEN_PRESENTATION	MHC class II antigen presentation	80	23	1671	18403	0.477	1.74	0.0005	0.005
26	REACTOME_PEPTIDE_CHAIN_ELONGATION	Peptide chain elongation	83	70	6043	18403	0.542	1.98	0.00051	0.005
27	REACTOME_REGULATION_OF_MRNA_STABILITY_BY_PROTEINS_THAT_BIND_AU_RICH_ELEMENTS	Regulation of mRNA Stability by Proteins that Bind AU-rich Elements	74	44	4742	18403	0.479	1.74	0.00051	0.005
28	REACTOME_CELL_SURFACE_INTERACTIONS_AT_THE_VASCULAR_WALL	Cell surface interactions at the vascular wall	73	39	3066	18403	0.597	2.16	0.00051	0.005
29	REACTOME_REGULATION_OF_MITOTIC_CELL_CYCLE	Regulation of mitotic cell cycle	71	48	4806	18403	0.517	1.86	0.00051	0.005
30	REACTOME_EXTRACELLULAR_MATRIX_ORGANIZATION	Extracellular matrix organization	67	40	3138	18403	0.649	2.33	0.00051	0.005
31	REACTOME_INTEGRIN_CELL_SURFACE_INTERACTIONS	Integrin cell surface interactions	65	29	1345	18403	0.643	2.3	0.00051	0.005
32	REACTOME_ANTIGEN_PROCESSING_CROSS_PRESENTATION	Antigen processing-Cross presentation	65	52	4572	18403	0.641	2.3	0.00051	0.005
33	REACTOME_RESPONSE_TO_ELEVATED_PLATELET_CYTOSOLIC_CA2_	Response to elevated platelet cytosolic Ca2+	64	35	1857	18403	0.644	2.3	0.00051	0.005
34	REACTOME_APC_C_CDH1_MEDIATED_DEGRADATION_OF_CDC20_AND_OTHER_APC_C_CDH1_TARGETED_PROTEINS_IN_LATE_MITOSIS_EARLY_G1	APC/C:Cdh1 mediated degradation of Cdc20 and other APC/C:Cdh1 targeted proteins in late mitosis/early G1	60	40	4635	18403	0.522	1.85	0.00051	0.005
35	REACTOME_APC_C_CDC20_MEDIATED_DEGRADATION_OF_MITOTIC_PROTEINS	APC/C:Cdc20 mediated degradation of mitotic proteins	61	40	4635	18403	0.513	1.82	0.00051	0.005
36	REACTOME_ORC1_REMOVAL_FROM_CHROMATIN	Orc1 removal from chromatin	61	38	4572	18403	0.504	1.79	0.00051	0.005
37	REACTOME_INTERFERON_GAMMA_SIGNALING	Interferon gamma signaling	58	41	1830	18403	0.762	2.69	0.00051	0.005
38	REACTOME_COSTIMULATION_BY_THE_CD28_FAMILY	Costimulation by the CD28 family	58	19	1609	18403	0.529	1.87	0.00051	0.005
39	REACTOME_ACTIVATION_OF_NF_KAPPAB_IN_B_CELLS	Activation of NF-kappaB in B Cells	56	38	4602	18403	0.514	1.81	0.00051	0.005
40	REACTOME_RIG_I_MDA5_MEDIATED_INDUCTION_OF_IFN_ALPHA_BETA_PATHWAYS	RIG-I/MDA5 mediated induction of IFN-alpha/beta pathways	55	34	4141	18403	0.54	1.89	0.00051	0.005
41	REACTOME_CYCLIN_E_ASSOCIATED_EVENTS_DURING_G1_S_TRANSITION_	Cyclin E associated events during G1/S transition	57	37	4572	18403	0.524	1.85	0.00051	0.005
42	REACTOME_ACTIVATION_OF_THE_MRNA_UPON_BINDING_OF_THE_CAP_BINDING_COMPLEX_AND_EIFS_AND_SUBSEQUENT_BINDING_TO_43S	Activation of the mRNA upon binding of the cap-binding complex and eIFs, and subsequent binding to 43S	57	46	6282	18403	0.516	1.82	0.00051	0.005
43	REACTOME_IMMUNOREGULATORY_INTERACTIONS_BETWEEN_A_LYMPHOID_AND_A_NON_LYMPHOID_CELL	Immunoregulatory interactions between a Lymphoid and a non-Lymphoid cell	51	23	1022	18403	0.696	2.42	0.00051	0.005
44	REACTOME_ER_PHAGOSOME_PATHWAY	ER-Phagosome pathway	53	41	4572	18403	0.619	2.17	0.00051	0.005
45	REACTOME_SEMAPHORIN_INTERACTIONS	Semaphorin interactions	53	21	1974	18403	0.543	1.9	0.00051	0.005
46	REACTOME_INTERFERON_ALPHA_BETA_SIGNALING	Interferon alpha/beta signaling	49	34	1787	18403	0.744	2.57	0.00052	0.005
47	REACTOME_COLLAGEN_FORMATION	Collagen formation	49	33	3138	18403	0.698	2.41	0.00052	0.005
48	REACTOME_P53_DEPENDENT_G1_DNA_DAMAGE_RESPONSE	p53-Dependent G1 DNA Damage Response	49	34	4572	18403	0.555	1.92	0.00052	0.005
49	REACTOME_SCFSKP2_MEDIATED_DEGRADATION_OF_P27_P21	SCF(Skp2)-mediated degradation of p27/p21	49	34	4572	18403	0.553	1.91	0.00052	0.005
50	REACTOME_CHEMOKINE_RECEPTORS_BIND_CHEMOKINES	Chemokine receptors bind chemokines	47	19	2330	18403	0.587	2.02	0.00052	0.005
51	REACTOME_DESTABILIZATION_OF_MRNA_BY_AUF1_HNRNP_D0	Destabilization of mRNA by AUF1 (hnRNP D0)	47	35	4721	18403	0.576	1.98	0.00052	0.005
52	REACTOME_VIF_MEDIATED_DEGRADATION_OF_APOBEC3G	Vif-mediated degradation of APOBEC3G	44	32	4572	18403	0.577	1.96	0.00052	0.005
53	REACTOME_SCF_BETA_TRCP_MEDIATED_DEGRADATION_OF_EMI1	SCF-beta-TrCP mediated degradation of Emi1	45	34	4806	18403	0.572	1.95	0.00052	0.005
54	REACTOME_CDK_MEDIATED_PHOSPHORYLATION_AND_REMOVAL_OF_CDC6	CDK-mediated phosphorylation and removal of Cdc6	43	32	4572	18403	0.58	1.97	0.00052	0.005
55	REACTOME_CROSS_PRESENTATION_OF_SOLUBLE_EXOGENOUS_ANTIGENS_ENDOSOMES	Cross-presentation of soluble exogenous antigens (endosomes)	43	31	4572	18403	0.578	1.96	0.00052	0.005
56	REACTOME_AUTODEGRADATION_OF_THE_E3_UBIQUITIN_LIGASE_COP1	Autodegradation of the E3 ubiquitin ligase COP1	43	31	4572	18403	0.566	1.92	0.00052	0.005
57	REACTOME_GENERATION_OF_SECOND_MESSENGER_MOLECULES	Generation of second messenger molecules	25	12	878	18403	0.686	2.13	0.00054	0.005
58	REACTOME_SEMA4D_IN_SEMAPHORIN_SIGNALING	Sema4D in semaphorin signaling	22	13	1974	18403	0.654	1.98	0.00055	0.005
59	REACTOME_SMOOTH_MUSCLE_CONTRACTION	Smooth Muscle Contraction	21	13	1852	18403	0.676	2.03	0.00055	0.005
60	REACTOME_COMPLEMENT_CASCADE	Complement cascade	19	11	703	18403	0.819	2.41	0.00056	0.005
61	REACTOME_ANTIGEN_PRESENTATION_FOLDING_ASSEMBLY_AND_PEPTIDE_LOADING_OF_CLASS_I_MHC	Antigen Presentation: Folding, assembly and peptide loading of class I MHC	19	15	3940	18403	0.697	2.05	0.00056	0.005
62	REACTOME_PD1_SIGNALING	PD-1 signaling	17	12	1609	18403	0.767	2.19	0.00056	0.005
63	REACTOME_FORMATION_OF_FIBRIN_CLOT_CLOTTING_CASCADE	Formation of Fibrin Clot (Clotting Cascade)	17	7	903	18403	0.677	1.94	0.00056	0.005
64	REACTOME_GROWTH_HORMONE_RECEPTOR_SIGNALING	Growth hormone receptor signaling	16	9	1746	18403	0.677	1.91	0.00057	0.005
65	REACTOME_PHOSPHORYLATION_OF_CD3_AND_TCR_ZETA_CHAINS	Phosphorylation of CD3 and TCR zeta chains	15	9	740	18403	0.77	2.12	0.00058	0.005
66	REACTOME_TRANSLOCATION_OF_ZAP_70_TO_IMMUNOLOGICAL_SYNAPSE	Translocation of ZAP-70 to Immunological synapse	13	9	1567	18403	0.768	2.05	0.00058	0.005
67	REACTOME_TRAFFICKING_AND_PROCESSING_OF_ENDOSOMAL_TLR	Trafficking and processing of endosomal TLR	11	9	1660	18403	0.797	2.03	0.0006	0.005
68	REACTOME_CASPASE_MEDIATED_CLEAVAGE_OF_CYTOSKELETAL_PROTEINS	Caspase-mediated cleavage of cytoskeletal proteins	11	6	1307	18403	0.755	1.93	0.0006	0.005
69	REACTOME_REGULATION_OF_COMPLEMENT_CASCADE	Regulation of Complement cascade	10	6	703	18403	0.791	1.98	0.0006	0.005
70	REACTOME_ANTIGEN_PROCESSING_UBIQUITINATION_PROTEASOME_DEGRADATION	Antigen processing: Ubiquitination and Proteasome degradation	164	108	7497	18403	0.384	1.47	0.001	0.0078
71	REACTOME_G_ALPHA_I_SIGNALLING_EVENTS	G alpha (i) signalling events	134	34	1935	18403	0.42	1.6	0.001	0.0078
72	REACTOME_MITOTIC_M_M_G1_PHASES	Mitotic M-M/G1 phases	150	104	7249	18403	0.409	1.56	0.001	0.0078
73	REACTOME_MITOTIC_G1_G1_S_PHASES	Mitotic G1-G1/S phases	120	85	7215	18403	0.427	1.61	0.001	0.0078
74	REACTOME_S_PHASE	S Phase	99	75	7215	18403	0.449	1.66	0.001	0.0078
75	REACTOME_FORMATION_OF_THE_TERNARY_COMPLEX_AND_SUBSEQUENTLY_THE_43S_COMPLEX	Formation of the ternary complex, and subsequently, the 43S complex	50	40	6203	18403	0.518	1.8	0.001	0.0078
76	REACTOME_P53_INDEPENDENT_G1_S_DNA_DAMAGE_CHECKPOINT	p53-Independent G1/S DNA damage checkpoint	44	31	4572	18403	0.554	1.89	0.001	0.0078
77	REACTOME_NCAM1_INTERACTIONS	NCAM1 interactions	29	11	1177	18403	0.636	2.03	0.0011	0.0078
78	REACTOME_GPVI_MEDIATED_ACTIVATION_CASCADE	GPVI-mediated activation cascade	29	14	1796	18403	0.63	2.01	0.0011	0.0078
79	REACTOME_SEMA4D_INDUCED_CELL_MIGRATION_AND_GROWTH_CONE_COLLAPSE	Sema4D induced cell migration and growth-cone collapse	18	10	1539	18403	0.66	1.91	0.0011	0.0082
80	REACTOME_CELL_EXTRACELLULAR_MATRIX_INTERACTIONS	Cell-extracellular matrix interactions	13	11	2982	18403	0.747	2	0.0012	0.0083
81	REACTOME_GRB2_SOS_PROVIDES_LINKAGE_TO_MAPK_SIGNALING_FOR_INTERGRINS_	GRB2:SOS provides linkage to MAPK signaling for Intergrins	10	5	1181	18403	0.707	1.77	0.0012	0.0085
82	REACTOME_SIGNALING_BY_THE_B_CELL_RECEPTOR_BCR	Signaling by the B Cell Receptor (BCR)	111	71	6206	18403	0.424	1.59	0.0015	0.0099
83	REACTOME_MRNA_SPLICING	mRNA Splicing	102	68	6389	18403	0.432	1.61	0.0015	0.0099
84	REACTOME_G1_S_TRANSITION	G1/S Transition	98	73	7215	18403	0.444	1.65	0.0015	0.0099
85	REACTOME_ACTIVATED_TLR4_SIGNALLING	Activated TLR4 signalling	82	43	4602	18403	0.462	1.69	0.0015	0.0099
86	REACTOME_RESPIRATORY_ELECTRON_TRANSPORT_ATP_SYNTHESIS_BY_CHEMIOSMOTIC_COUPLING_AND_HEAT_PRODUCTION_BY_UNCOUPLING_PROTEINS_	Respiratory electron transport, ATP synthesis by chemiosmotic coupling, and heat production by uncoupling proteins.	79	53	5678	18403	0.468	1.71	0.0015	0.0099
87	REACTOME_AUTODEGRADATION_OF_CDH1_BY_CDH1_APC_C	Autodegradation of Cdh1 by Cdh1:APC/C	53	34	4635	18403	0.503	1.76	0.0015	0.0099
88	REACTOME_CDT1_ASSOCIATION_WITH_THE_CDC6_ORC_ORIGIN_COMPLEX	CDT1 association with the CDC6:ORC:origin complex	51	32	4572	18403	0.502	1.75	0.0015	0.0099
89	REACTOME_TCR_SIGNALING	TCR signaling	47	20	2639	18403	0.535	1.84	0.0016	0.0099
90	REACTOME_REGULATION_OF_ORNITHINE_DECARBOXYLASE_ODC	Regulation of ornithine decarboxylase (ODC)	45	31	4572	18403	0.548	1.87	0.0016	0.0099
91	REACTOME_IRON_UPTAKE_AND_TRANSPORT	Iron uptake and transport	32	13	3101	18403	0.559	1.82	0.0016	0.0099
92	REACTOME_DOWNSTREAM_TCR_SIGNALING	Downstream TCR signaling	31	14	2536	18403	0.57	1.84	0.0016	0.0099
93	REACTOME_LATENT_INFECTION_OF_HOMO_SAPIENS_WITH_MYCOBACTERIUM_TUBERCULOSIS	Latent infection of Homo sapiens with Mycobacterium tuberculosis	29	13	3202	18403	0.598	1.91	0.0016	0.0099
94	REACTOME_ACTIVATION_OF_IRF3_IRF7_MEDIATED_BY_TBK1_IKK_EPSILON	Activation of IRF3/IRF7 mediated by TBK1/IKK epsilon	13	11	4048	18403	0.698	1.86	0.0017	0.011
95	REACTOME_SYNTHESIS_OF_DNA	Synthesis of DNA	85	65	7193	18403	0.454	1.67	0.002	0.012
96	REACTOME_ASPARAGINE_N_LINKED_GLYCOSYLATION	Asparagine N-linked glycosylation	74	49	5525	18403	0.457	1.66	0.002	0.012
97	REACTOME_M_G1_TRANSITION	M/G1 Transition	73	43	4791	18403	0.459	1.66	0.002	0.012
98	REACTOME_REGULATION_OF_APOPTOSIS	Regulation of Apoptosis	51	32	4572	18403	0.49	1.71	0.0021	0.012
99	REACTOME_ACYL_CHAIN_REMODELLING_OF_PE	Acyl chain remodelling of PE	13	10	4826	18403	0.665	1.78	0.0023	0.013
100	REACTOME_EXTRINSIC_PATHWAY_FOR_APOPTOSIS	Extrinsic Pathway for Apoptosis	13	10	3666	18403	0.663	1.77	0.0023	0.013
101	REACTOME_OTHER_SEMAPHORIN_INTERACTIONS	Other semaphorin interactions	13	5	1712	18403	0.659	1.76	0.0023	0.013
102	REACTOME_REGULATION_OF_INSULIN_LIKE_GROWTH_FACTOR_IGF_ACTIVITY_BY_INSULIN_LIKE_GROWTH_FACTOR_BINDING_PROTEINS_IGFBPS	Regulation of Insulin-like Growth Factor (IGF) Activity by Insulin-like Growth Factor Binding Proteins (IGFBPs)	11	5	779	18403	0.697	1.78	0.0024	0.014
103	REACTOME_CLASS_A1_RHODOPSIN_LIKE_RECEPTORS	Class A/1 (Rhodopsin-like receptors)	199	42	1995	18403	0.369	1.43	0.0025	0.014
104	REACTOME_POST_TRANSLATIONAL_PROTEIN_MODIFICATION	Post-translational protein modification	149	88	5928	18403	0.397	1.52	0.0025	0.014
105	REACTOME_TCA_CYCLE_AND_RESPIRATORY_ELECTRON_TRANSPORT	The citric acid (TCA) cycle and respiratory electron transport	110	64	5718	18403	0.419	1.57	0.0025	0.014
106	REACTOME_RESPIRATORY_ELECTRON_TRANSPORT	Respiratory electron transport	63	43	5678	18403	0.465	1.66	0.0025	0.014
107	REACTOME_MUSCLE_CONTRACTION	Muscle contraction	34	16	1852	18403	0.556	1.83	0.0026	0.014
108	REACTOME_NEGATIVE_REGULATORS_OF_RIG_I_MDA5_SIGNALING	Negative regulators of RIG-I/MDA5 signaling	29	19	4141	18403	0.584	1.86	0.0027	0.014
109	REACTOME_LIPID_DIGESTION_MOBILIZATION_AND_TRANSPORT	Lipid digestion, mobilization, and transport	29	16	3755	18403	0.574	1.83	0.0027	0.014
110	REACTOME_AMINE_DERIVED_HORMONES	Amine-derived hormones	10	11	17344	18403	-0.751	-2.55	0.0029	0.015
111	REACTOME_REGULATION_OF_IFNG_SIGNALING	Regulation of IFNG signaling	12	10	3866	18403	0.689	1.8	0.003	0.015
112	REACTOME_SEROTONIN_RECEPTORS	Serotonin receptors	11	9	18185	18403	-0.775	-2.78	0.003	0.015
113	REACTOME_GABA_A_RECEPTOR_ACTIVATION	GABA A receptor activation	11	12	18384	18403	-0.905	-3.24	0.003	0.015
114	REACTOME_DOPAMINE_NEUROTRANSMITTER_RELEASE_CYCLE	Dopamine Neurotransmitter Release Cycle	11	10	18371	18403	-0.92	-3.29	0.003	0.015
115	REACTOME_TRAF3_DEPENDENT_IRF_ACTIVATION_PATHWAY	TRAF3-dependent IRF activation pathway	11	8	3898	18403	0.675	1.72	0.003	0.015
116	REACTOME_REGULATION_OF_IFNA_SIGNALING	Regulation of IFNA signaling	11	11	5429	18403	0.666	1.7	0.003	0.015
117	REACTOME_PROCESSING_OF_CAPPED_INTRON_CONTAINING_PRE_MRNA	Processing of Capped Intron-Containing Pre-mRNA	129	82	6389	18403	0.405	1.53	0.003	0.015
118	REACTOME_DIABETES_PATHWAYS	Diabetes pathways	108	53	4941	18403	0.414	1.55	0.003	0.015
119	REACTOME_ACYL_CHAIN_REMODELLING_OF_PI	Acyl chain remodelling of PI	10	5	1672	18403	0.688	1.72	0.003	0.015
120	REACTOME_ASSEMBLY_OF_THE_PRE_REPLICATIVE_COMPLEX	Assembly of the pre-replicative complex	60	35	4572	18403	0.465	1.65	0.0031	0.015
121	REACTOME_SIGNALING_BY_WNT	Signaling by Wnt	58	33	4572	18403	0.47	1.66	0.0031	0.015
122	REACTOME_GLUTAMATE_NEUROTRANSMITTER_RELEASE_CYCLE	Glutamate Neurotransmitter Release Cycle	13	11	18371	18403	-0.86	-3.26	0.0035	0.017
123	REACTOME_UNBLOCKING_OF_NMDA_RECEPTOR_GLUTAMATE_BINDING_AND_ACTIVATION	Unblocking of NMDA receptor, glutamate binding and activation	14	11	18402	18403	-0.785	-3.08	0.0036	0.017
124	REACTOME_IL_3_5_AND_GM_CSF_SIGNALING	Interleukin-3, 5 and GM-CSF signaling	34	18	3866	18403	0.539	1.77	0.0037	0.017
125	REACTOME_PLATELET_CALCIUM_HOMEOSTASIS	Platelet calcium homeostasis	15	7	18345	18403	-0.526	-2.14	0.0038	0.017
126	REACTOME_CREB_PHOSPHORYLATION_THROUGH_THE_ACTIVATION_OF_CAMKII	CREB phosphorylation through the activation of CaMKII	15	8	18402	18403	-0.657	-2.67	0.0038	0.017
127	REACTOME_GABA_SYNTHESIS_RELEASE_REUPTAKE_AND_DEGRADATION	GABA synthesis, release, reuptake and degradation	15	14	18371	18403	-0.893	-3.63	0.0038	0.017
128	REACTOME_GLUTATHIONE_CONJUGATION	Glutathione conjugation	14	11	4261	18403	0.641	1.74	0.0041	0.018
129	REACTOME_RAS_ACTIVATION_UOPN_CA2_INFUX_THROUGH_NMDA_RECEPTOR	Ras activation uopn Ca2+ infux through NMDA receptor	17	9	18402	18403	-0.656	-2.73	0.0044	0.019
130	REACTOME_INTERACTION_BETWEEN_L1_AND_ANKYRINS	Interaction between L1 and Ankyrins	17	12	18362	18403	-0.777	-3.23	0.0044	0.019
131	REACTOME_LIGAND_GATED_ION_CHANNEL_TRANSPORT	Ligand-gated ion channel transport	17	16	18384	18403	-0.865	-3.6	0.0044	0.019
132	REACTOME_TRAF6_MEDIATED_IRF7_ACTIVATION	TRAF6 mediated IRF7 activation	15	11	3898	18403	0.633	1.74	0.0046	0.02
133	REACTOME_KERATAN_SULFATE_KERATIN_METABOLISM	Keratan sulfate/keratin metabolism	24	12	2937	18403	0.573	1.76	0.0049	0.021
134	REACTOME_LIPOPROTEIN_METABOLISM	Lipoprotein metabolism	19	10	3139	18403	0.587	1.73	0.005	0.021
135	REACTOME_MYD88_MAL_CASCADE_INITIATED_ON_PLASMA_MEMBRANE	MyD88:Mal cascade initiated on plasma membrane	72	52	7380	18403	0.435	1.57	0.0051	0.021
136	REACTOME_TRIF_MEDIATED_TLR3_SIGNALING	TRIF mediated TLR3 signaling	66	48	7141	18403	0.445	1.59	0.0051	0.021
137	REACTOME_MRNA_PROCESSING	mRNA Processing	145	87	6389	18403	0.382	1.46	0.0055	0.023
138	REACTOME_NFKB_AND_MAP_KINASES_ACTIVATION_MEDIATED_BY_TLR4_SIGNALING_REPERTOIRE	NFkB and MAP kinases activation mediated by TLR4 signaling repertoire	64	46	7141	18403	0.447	1.6	0.0056	0.023
139	REACTOME_ACYL_CHAIN_REMODELLING_OF_PC	Acyl chain remodelling of PC	14	10	4826	18403	0.628	1.7	0.0058	0.024
140	REACTOME_IL1_SIGNALING	Interleukin-1 signaling	34	25	5594	18403	0.522	1.72	0.0058	0.024
141	REACTOME_IL_2_SIGNALING	Interleukin-2 signaling	32	14	2613	18403	0.514	1.67	0.0058	0.024
142	REACTOME_GLYCOSAMINOGLYCAN_METABOLISM	Glycosaminoglycan metabolism	94	34	3183	18403	0.411	1.52	0.006	0.024
143	REACTOME_TRAFFICKING_OF_AMPA_RECEPTORS	Trafficking of AMPA receptors	24	13	18367	18403	-0.605	-2.81	0.0063	0.025
144	REACTOME_CREB_PHOSPHORYLATION_THROUGH_THE_ACTIVATION_OF_RAS	CREB phosphorylation through the activation of Ras	25	9	18402	18403	-0.453	-2.12	0.0065	0.026
145	REACTOME_AMINE_LIGAND_BINDING_RECEPTORS	Amine ligand-binding receptors	25	18	18392	18403	-0.653	-3.06	0.0065	0.026
146	REACTOME_NEUROTRANSMITTER_RELEASE_CYCLE	Neurotransmitter Release Cycle	26	21	18371	18403	-0.859	-4.1	0.0066	0.026
147	REACTOME_METABOLISM_OF_CARBOHYDRATES	Metabolism of carbohydrates	195	120	7590	18403	0.353	1.37	0.007	0.027
148	REACTOME_TRAFFICKING_OF_GLUR2_CONTAINING_AMPA_RECEPTORS	Trafficking of GluR2-containing AMPA receptors	13	7	18274	18403	-0.555	-2.1	0.0071	0.028
149	REACTOME_PACKAGING_OF_TELOMERE_ENDS	Packaging Of Telomere Ends	31	21	18391	18403	-0.663	-3.33	0.0082	0.032
150	REACTOME_POST_NMDA_RECEPTOR_ACTIVATION_EVENTS	Post NMDA receptor activation events	30	13	18402	18403	-0.476	-2.37	0.0085	0.033
151	REACTOME_TRAF6_MEDIATED_INDUCTION_OF_TAK1_COMPLEX	TRAF6 mediated induction of TAK1 complex	12	11	5480	18403	0.627	1.64	0.0089	0.034
152	REACTOME_DEGRADATION_OF_THE_EXTRACELLULAR_MATRIX	Degradation of the extracellular matrix	18	6	1355	18403	0.57	1.65	0.009	0.034
153	REACTOME_CELL_CYCLE	Cell Cycle	334	209	7265	18403	0.325	1.29	0.009	0.034
154	REACTOME_ANTIVIRAL_MECHANISM_BY_IFN_STIMULATED_GENES	Antiviral mechanism by IFN-stimulated genes	60	43	6854	18403	0.438	1.55	0.0092	0.034
155	REACTOME_VOLTAGE_GATED_POTASSIUM_CHANNELS	Voltage gated Potassium channels	34	29	18355	18403	-0.747	-3.8	0.0094	0.035
156	REACTOME_ACTIVATION_OF_NMDA_RECEPTOR_UPON_GLUTAMATE_BINDING_AND_POSTSYNAPTIC_EVENTS	Activation of NMDA receptor upon glutamate binding and postsynaptic events	33	16	18402	18403	-0.515	-2.57	0.0095	0.035
157	REACTOME_DOWNSTREAM_SIGNALING_EVENTS_OF_B_CELL_RECEPTOR_BCR	Downstream Signaling Events Of B Cell Receptor (BCR)	83	54	6206	18403	0.417	1.53	0.0096	0.035
158	REACTOME_SYNTHESIS_OF_BILE_ACIDS_AND_BILE_SALTS	Synthesis of bile acids and bile salts	11	6	2586	18403	0.638	1.63	0.0096	0.035
159	REACTOME_RNA_POL_I_PROMOTER_OPENING	RNA Polymerase I Promoter Opening	35	23	18391	18403	-0.685	-3.56	0.0098	0.035
160	REACTOME_AXON_GUIDANCE	Axon guidance	196	52	2685	18403	0.347	1.34	0.01	0.036
161	REACTOME_BILE_ACID_AND_BILE_SALT_METABOLISM	Bile acid and bile salt metabolism	14	7	2586	18403	0.603	1.64	0.01	0.037
162	REACTOME_ADVANCED_GLYCOSYLATION_ENDPRODUCT_RECEPTOR_SIGNALING	Advanced glycosylation endproduct receptor signaling	11	7	3396	18403	0.634	1.62	0.011	0.038
163	REACTOME_IL_6_SIGNALING	Interleukin-6 signaling	10	9	5080	18403	0.649	1.63	0.011	0.038
164	REACTOME_HYALURONAN_UPTAKE_AND_DEGRADATION	Hyaluronan uptake and degradation	10	7	4341	18403	0.649	1.62	0.011	0.038
165	REACTOME_SIGNALING_BY_PDGF	Signaling by PDGF	94	28	2645	18403	0.397	1.47	0.011	0.038
166	REACTOME_CELL_CELL_COMMUNICATION	Cell-Cell communication	91	34	3709	18403	0.405	1.49	0.011	0.038
167	REACTOME_YAP1_AND_WWTR1_TAZ_STIMULATED_GENE_EXPRESSION	YAP1- and WWTR1 (TAZ)-stimulated gene expression	19	7	1908	18403	0.554	1.63	0.012	0.04
168	REACTOME_TGF_BETA_RECEPTOR_SIGNALING_ACTIVATES_SMADS	TGF-beta receptor signaling activates SMADs	19	13	4687	18403	0.553	1.63	0.012	0.04
169	REACTOME_INTEGRIN_ALPHAIIB_BETA3_SIGNALING	Integrin alphaIIb beta3 signaling	19	7	1282	18403	0.552	1.62	0.012	0.04
170	REACTOME_SIGNAL_AMPLIFICATION	Signal amplification	25	12	3024	18403	0.516	1.6	0.012	0.04
171	REACTOME_GABA_RECEPTOR_ACTIVATION	GABA receptor activation	41	24	18384	18403	-0.488	-2.68	0.012	0.04
172	REACTOME_DOWNREGULATION_OF_TGF_BETA_RECEPTOR_SIGNALING	Downregulation of TGF-beta receptor signaling	17	11	4048	18403	0.573	1.64	0.012	0.041
173	REACTOME_AMYLOIDS	Amyloids	45	24	18391	18403	-0.398	-2.22	0.013	0.042
174	REACTOME_ION_CHANNEL_TRANSPORT	Ion channel transport	45	24	18384	18403	-0.553	-3.1	0.013	0.042
175	REACTOME_METABOLISM_OF_LIPIDS_AND_LIPOPROTEINS	Metabolism of lipids and lipoproteins	348	169	6626	18403	0.32	1.27	0.013	0.043
176	REACTOME_DEPOSITION_OF_NEW_CENPA_CONTAINING_NUCLEOSOMES_AT_THE_CENTROMERE	Deposition of New CENPA-containing Nucleosomes at the Centromere	44	18	18391	18403	-0.437	-2.4	0.013	0.043
177	REACTOME_TGF_BETA_RECEPTOR_SIGNALING_IN_EMT_EPITHELIAL_TO_MESENCHYMAL_TRANSITION	TGF-beta receptor signaling in EMT (epithelial to mesenchymal transition)	11	6	2030	18403	0.626	1.6	0.014	0.045
178	REACTOME_REGULATION_OF_SIGNALING_BY_CBL	Regulation of signaling by CBL	15	5	680	18403	0.594	1.64	0.014	0.045
179	REACTOME_GPCR_LIGAND_BINDING	GPCR ligand binding	267	59	2553	18403	0.328	1.29	0.014	0.045
180	REACTOME_MEIOTIC_SYNAPSIS	Meiotic Synapsis	48	18	18391	18403	-0.482	-2.73	0.014	0.045
181	REACTOME_NCAM_SIGNALING_FOR_NEURITE_OUT_GROWTH	NCAM signaling for neurite out-growth	50	11	1177	18403	0.445	1.54	0.014	0.046
182	REACTOME_NA_CL_DEPENDENT_NEUROTRANSMITTER_TRANSPORTERS	Na+/Cl- dependent neurotransmitter transporters	10	5	18206	18403	-0.544	-1.84	0.015	0.046
183	REACTOME_NUCLEOTIDE_BINDING_DOMAIN_LEUCINE_RICH_REPEAT_CONTAINING_RECEPTOR_NLR_SIGNALING_PATHWAYS	Nucleotide-binding domain, leucine rich repeat containing receptor (NLR) signaling pathways	41	26	5670	18403	0.463	1.56	0.015	0.046
184	REACTOME_TRAF6_MEDIATED_INDUCTION_OF_NFKB_AND_MAP_KINASES_UPON_TLR7_8_OR_9_ACTIVATION	TRAF6 mediated induction of NFkB and MAP kinases upon TLR7/8 or 9 activation	65	46	7380	18403	0.417	1.49	0.015	0.046
185	REACTOME_METABOLISM_OF_NUCLEOTIDES	Metabolism of nucleotides	65	47	7581	18403	0.416	1.49	0.015	0.046
186	REACTOME_MRNA_SPLICING_MINOR_PATHWAY	mRNA Splicing - Minor Pathway	38	26	5854	18403	0.469	1.57	0.015	0.047
187	REACTOME_MEIOTIC_RECOMBINATION	Meiotic Recombination	52	23	18391	18403	-0.481	-2.77	0.015	0.047
188	REACTOME_HYALURONAN_METABOLISM	Hyaluronan metabolism	13	6	2018	18403	0.606	1.62	0.017	0.051
189	REACTOME_IL_RECEPTOR_SHC_SIGNALING	Interleukin receptor SHC signaling	20	11	3866	18403	0.541	1.61	0.017	0.052
190	REACTOME_RNA_POL_I_TRANSCRIPTION	RNA Polymerase I Transcription	57	23	18391	18403	-0.494	-2.86	0.017	0.052
191	REACTOME_NEF_MEDIATED_DOWNREGULATION_OF_MHC_CLASS_I_COMPLEX_CELL_SURFACE_EXPRESSION	Nef mediated downregulation of MHC class I complex cell surface expression	10	3	770	18403	0.634	1.59	0.017	0.052
192	REACTOME_TELOMERE_MAINTENANCE	Telomere Maintenance	56	17	18391	18403	-0.383	-2.19	0.018	0.052
193	REACTOME_PLATELET_AGGREGATION_PLUG_FORMATION	Platelet Aggregation (Plug Formation)	21	7	1282	18403	0.533	1.6	0.019	0.056
194	REACTOME_METAL_ION_SLC_TRANSPORTERS	Metal ion SLC transporters	19	11	4627	18403	0.542	1.59	0.02	0.058
195	REACTOME_INWARDLY_RECTIFYING_K_CHANNELS	Inwardly rectifying K+ channels	25	13	18328	18403	-0.381	-1.79	0.02	0.058
196	REACTOME_ADP_SIGNALLING_THROUGH_P2RY12	ADP signalling through P2Y purinoceptor 12	16	9	3024	18403	0.558	1.57	0.02	0.058
197	REACTOME_P75NTR_SIGNALS_VIA_NFKB	p75NTR signals via NF-kB	12	11	6012	18403	0.595	1.56	0.02	0.058
198	REACTOME_G2_M_CHECKPOINTS	G2/M Checkpoints	39	28	6402	18403	0.455	1.52	0.02	0.059
199	REACTOME_CHONDROITIN_SULFATE_DERMATAN_SULFATE_METABOLISM	Chondroitin sulfate/dermatan sulfate metabolism	42	15	2588	18403	0.447	1.52	0.021	0.06
200	REACTOME_NOD1_2_SIGNALING_PATHWAY	NOD1/2 Signaling Pathway	28	19	5480	18403	0.492	1.56	0.021	0.06
201	REACTOME_CELL_JUNCTION_ORGANIZATION	Cell junction organization	54	21	3588	18403	0.422	1.48	0.021	0.06
202	REACTOME_APOPTOTIC_CLEAVAGE_OF_CELLULAR_PROTEINS	Apoptotic cleavage of cellular proteins	31	13	3986	18403	0.473	1.52	0.022	0.063
203	REACTOME_TAK1_ACTIVATES_NFKB_BY_PHOSPHORYLATION_AND_ACTIVATION_OF_IKKS_COMPLEX	TAK1 activates NFkB by phosphorylation and activation of IKKs complex	22	21	7571	18403	0.517	1.57	0.023	0.066
204	REACTOME_UNFOLDED_PROTEIN_RESPONSE	Unfolded Protein Response	70	35	5486	18403	0.4	1.44	0.024	0.067
205	REACTOME_SIGNAL_REGULATORY_PROTEIN_SIRP_FAMILY_INTERACTIONS	Signal regulatory protein (SIRP) family interactions	11	4	801	18403	0.609	1.55	0.025	0.069
206	REACTOME_HS_GAG_DEGRADATION	HS-GAG degradation	17	8	2070	18403	0.541	1.54	0.026	0.072
207	REACTOME_CLEAVAGE_OF_GROWING_TRANSCRIPT_IN_THE_TERMINATION_REGION_	Cleavage of Growing Transcript in the Termination Region	42	27	6000	18403	0.44	1.49	0.026	0.072
208	REACTOME_PROTEIN_FOLDING	Protein folding	45	20	3721	18403	0.436	1.49	0.026	0.072
209	REACTOME_P75NTR_RECRUITS_SIGNALLING_COMPLEXES	p75NTR recruits signalling complexes	10	9	5480	18403	0.621	1.55	0.027	0.073
210	REACTOME_TRANSPORT_OF_INORGANIC_CATIONS_ANIONS_AND_AMINO_ACIDS_OLIGOPEPTIDES	Transport of inorganic cations/anions and amino acids/oligopeptides	65	18	18369	18403	-0.28	-1.64	0.027	0.074
211	REACTOME_SIGNALING_BY_TGF_BETA_RECEPTOR_COMPLEX	Signaling by TGF-beta Receptor Complex	50	21	4048	18403	0.42	1.46	0.028	0.076
212	REACTOME_EFFECTS_OF_PIP2_HYDROLYSIS	Effects of PIP2 hydrolysis	19	8	18197	18403	-0.384	-1.67	0.028	0.077
213	REACTOME_AMINO_ACID_AND_OLIGOPEPTIDE_SLC_TRANSPORTERS	Amino acid and oligopeptide SLC transporters	35	11	18369	18403	-0.314	-1.63	0.029	0.079
214	REACTOME_BIOSYNTHESIS_OF_THE_N_GLYCAN_PRECURSOR_DOLICHOL_LIPID_LINKED_OLIGOSACCHARIDE_LLO_AND_TRANSFER_TO_A_NASCENT_PROTEIN	Biosynthesis of the N-glycan precursor (dolichol lipid-linked oligosaccharide, LLO) and transfer to a nascent protein	25	20	6711	18403	0.492	1.53	0.03	0.08
215	REACTOME_IKK_COMPLEX_RECRUITMENT_MEDIATED_BY_RIP1	IKK complex recruitment mediated by RIP1	10	6	2848	18403	0.616	1.54	0.03	0.081
216	REACTOME_PREFOLDIN_MEDIATED_TRANSFER_OF_SUBSTRATE_TO_CCT_TRIC	Prefoldin mediated transfer of substrate to CCT/TriC	23	15	5703	18403	0.497	1.52	0.031	0.082
217	REACTOME_RIP_MEDIATED_NFKB_ACTIVATION_VIA_DAI	RIP-mediated NFkB activation via DAI	18	17	7373	18403	0.526	1.52	0.031	0.083
218	REACTOME_ANTIGEN_ACTIVATES_B_CELL_RECEPTOR_LEADING_TO_GENERATION_OF_SECOND_MESSENGERS	Antigen Activates B Cell Receptor Leading to Generation of Second Messengers	28	17	5615	18403	0.474	1.5	0.032	0.084
219	REACTOME_TRAF6_MEDIATED_NFKB_ACTIVATION	TRAF6 mediated NF-kB activation	21	20	8010	18403	0.503	1.51	0.033	0.087
220	REACTOME_DEADENYLATION_DEPENDENT_MRNA_DECAY	Deadenylation-dependent mRNA decay	37	26	7031	18403	0.441	1.47	0.033	0.087
221	REACTOME_CHYLOMICRON_MEDIATED_LIPID_TRANSPORT	Chylomicron-mediated lipid transport	10	8	5205	18403	0.611	1.53	0.034	0.089
222	REACTOME_FORMATION_OF_ATP_BY_CHEMIOSMOTIC_COUPLING	Formation of ATP by chemiosmotic coupling	14	8	3140	18403	0.555	1.5	0.037	0.094
223	REACTOME_MEIOSIS	Meiosis	73	23	18391	18403	-0.378	-2.34	0.037	0.095
224	REACTOME_G_ALPHA1213_SIGNALLING_EVENTS	G alpha (12/13) signalling events	63	28	4789	18403	0.397	1.41	0.037	0.095
225	REACTOME_THE_ROLE_OF_NEF_IN_HIV1_REPLICATION_AND_DISEASE_PATHOGENESIS	The role of Nef in HIV-1 replication and disease pathogenesis	27	17	6314	18403	0.476	1.5	0.039	0.099
226	REACTOME_ION_TRANSPORT_BY_P_TYPE_ATPASES	Ion transport by P-type ATPases	28	9	18316	18403	-0.329	-1.6	0.039	0.099
227	REACTOME_G_ALPHA_S_SIGNALLING_EVENTS	G alpha (s) signalling events	74	31	18302	18403	-0.242	-1.47	0.04	0.1
228	REACTOME_GABA_B_RECEPTOR_ACTIVATION	GABA B receptor activation	29	14	18243	18403	-0.317	-1.57	0.04	0.1
229	REACTOME_POTASSIUM_CHANNELS	Potassium Channels	78	53	18355	18403	-0.53	-3.3	0.04	0.1
230	REACTOME_SYNTHESIS_SECRETION_AND_INACTIVATION_OF_GIP	Synthesis, Secretion, and Inactivation of Glucose-dependent Insulinotropic Polypeptide (GIP)	10	6	3497	18403	0.596	1.49	0.04	0.1
231	REACTOME_PYRIMIDINE_CATABOLISM	Pyrimidine catabolism	10	3	892	18403	0.596	1.49	0.04	0.1
232	REACTOME_DAG_AND_IP3_SIGNALING	DAG and IP3 signaling	22	8	18274	18403	-0.344	-1.57	0.041	0.1
233	REACTOME_SYNTHESIS_SECRETION_AND_DEACYLATION_OF_GHRELIN	Synthesis, Secretion, and Deacylation of Ghrelin	11	7	3702	18403	0.586	1.5	0.042	0.1
234	REACTOME_NUCLEAR_SIGNALING_BY_ERBB4	Nuclear signaling by ERBB4	27	14	4401	18403	0.47	1.48	0.042	0.1
235	REACTOME_TRANS_GOLGI_NETWORK_VESICLE_BUDDING	trans-Golgi Network Vesicle Budding	57	34	6396	18403	0.394	1.39	0.043	0.1
236	REACTOME_KERATAN_SULFATE_BIOSYNTHESIS	Keratan sulfate biosynthesis	20	8	2937	18403	0.497	1.48	0.045	0.11
237	REACTOME_RNA_POL_I_RNA_POL_III_AND_MITOCHONDRIAL_TRANSCRIPTION	RNA Polymerase I, RNA Polymerase III, and Mitochondrial Transcription	82	23	18391	18403	-0.368	-2.32	0.045	0.11
238	REACTOME_DNA_STRAND_ELONGATION	DNA strand elongation	30	23	7106	18403	0.454	1.46	0.046	0.11
239	REACTOME_BOTULINUM_NEUROTOXICITY	Botulinum neurotoxicity	16	6	18344	18403	-0.381	-1.56	0.046	0.11
240	REACTOME_SYNTHESIS_AND_INTERCONVERSION_OF_NUCLEOTIDE_DI_AND_TRIPHOSPHATES	Synthesis and interconversion of nucleotide di- and triphosphates	18	16	7271	18403	0.51	1.48	0.049	0.12
241	REACTOME_MITOTIC_PROMETAPHASE	Mitotic Prometaphase	73	50	7725	18403	0.375	1.36	0.051	0.12
242	REACTOME_PHASE_II_CONJUGATION	Phase II conjugation	37	24	6297	18403	0.427	1.42	0.051	0.12
243	REACTOME_METABOLISM_OF_POLYAMINES	Metabolism of polyamines	13	7	3198	18403	0.547	1.46	0.052	0.12
244	REACTOME_L1CAM_INTERACTIONS	L1CAM interactions	68	20	18362	18403	-0.229	-1.38	0.053	0.12
245	REACTOME_GLUCOSE_METABOLISM	Glucose metabolism	52	37	8092	18403	0.395	1.38	0.053	0.12
246	REACTOME_SIGNALING_BY_RHO_GTPASES	Signaling by Rho GTPases	96	38	4476	18403	0.358	1.33	0.053	0.12
247	REACTOME_REPAIR_SYNTHESIS_FOR_GAP_FILLING_BY_DNA_POL_IN_TC_NER	Repair synthesis for gap-filling by DNA polymerase in TC-NER	13	12	6813	18403	0.545	1.46	0.053	0.12
248	REACTOME_NFKB_ACTIVATION_THROUGH_FADD_RIP1_PATHWAY_MEDIATED_BY_CASPASE_8_AND10	NF-kB activation through FADD/RIP-1 pathway mediated by caspase-8 and -10	12	6	2364	18403	0.556	1.45	0.054	0.13
249	REACTOME_GLYCOSPHINGOLIPID_METABOLISM	Glycosphingolipid metabolism	28	14	3185	18403	0.455	1.44	0.055	0.13
250	REACTOME_SEMA3A_PLEXIN_REPULSION_SIGNALING_BY_INHIBITING_INTEGRIN_ADHESION	SEMA3A-Plexin repulsion signaling by inhibiting Integrin adhesion	13	6	3236	18403	0.543	1.45	0.055	0.13
251	REACTOME_HDL_MEDIATED_LIPID_TRANSPORT	HDL-mediated lipid transport	10	5	2959	18403	0.585	1.46	0.055	0.13
252	REACTOME_CHROMOSOME_MAINTENANCE	Chromosome Maintenance	90	16	18391	18403	-0.237	-1.55	0.056	0.13
253	REACTOME_PHOSPHOLIPASE_C_MEDIATED_CASCADE	Phospholipase C-mediated cascade	34	12	18274	18403	-0.286	-1.46	0.057	0.13
254	REACTOME_INTEGRATION_OF_ENERGY_METABOLISM	Integration of energy metabolism	91	20	18355	18403	-0.203	-1.34	0.059	0.13
255	REACTOME_BASIGIN_INTERACTIONS	Basigin interactions	25	13	4435	18403	0.464	1.44	0.059	0.13
256	REACTOME_MEMBRANE_TRAFFICKING	Membrane Trafficking	115	65	6798	18403	0.343	1.29	0.06	0.13
257	REACTOME_CS_DS_DEGRADATION	CS/DS degradation	10	4	1804	18403	0.579	1.45	0.06	0.13
258	REACTOME_ACETYLCHOLINE_BINDING_AND_DOWNSTREAM_EVENTS	Acetylcholine Binding And Downstream Events	10	5	18279	18403	-0.453	-1.53	0.061	0.14
259	REACTOME_METABOLISM_OF_AMINO_ACIDS_AND_DERIVATIVES	Metabolism of amino acids and derivatives	155	74	5952	18403	0.331	1.27	0.062	0.14
260	REACTOME_APOPTOTIC_EXECUTION_PHASE	Apoptotic execution phase	41	15	3533	18403	0.415	1.4	0.063	0.14
261	REACTOME_SLBP_DEPENDENT_PROCESSING_OF_REPLICATION_DEPENDENT_HISTONE_PRE_MRNAS	SLBP Dependent Processing of Replication-Dependent Histone Pre-mRNAs	11	10	6843	18403	0.564	1.44	0.064	0.14
262	REACTOME_TRANSPORT_TO_THE_GOLGI_AND_SUBSEQUENT_MODIFICATION	Transport to the Golgi and subsequent modification	31	21	5799	18403	0.435	1.4	0.064	0.14
263	REACTOME_EXTENSION_OF_TELOMERES	Extension of Telomeres	25	19	7102	18403	0.458	1.42	0.068	0.15
264	REACTOME_THROMBIN_SIGNALLING_THROUGH_PROTEINASE_ACTIVATED_RECEPTORS_PARS	Thrombin signalling through proteinase activated receptors (PARs)	25	13	4746	18403	0.457	1.42	0.069	0.15
265	REACTOME_RNA_POL_II_TRANSCRIPTION	RNA Polymerase II Transcription	95	61	7727	18403	0.35	1.29	0.07	0.15
266	REACTOME_PEROXISOMAL_LIPID_METABOLISM	Peroxisomal lipid metabolism	19	13	6342	18403	0.483	1.42	0.07	0.15
267	REACTOME_METABOLISM_OF_PORPHYRINS	Metabolism of porphyrins	10	6	3961	18403	0.571	1.43	0.071	0.15
268	REACTOME_PYRIMIDINE_METABOLISM	Pyrimidine metabolism	22	6	1628	18403	0.467	1.42	0.073	0.16
269	REACTOME_NRIF_SIGNALS_CELL_DEATH_FROM_THE_NUCLEUS	NRIF signals cell death from the nucleus	13	8	4048	18403	0.531	1.42	0.073	0.16
270	REACTOME_PLC_BETA_MEDIATED_EVENTS	PLC beta mediated events	31	11	18274	18403	-0.266	-1.33	0.074	0.16
271	REACTOME_EARLY_PHASE_OF_HIV_LIFE_CYCLE	Early Phase of HIV Life Cycle	14	10	5603	18403	0.519	1.41	0.074	0.16
272	REACTOME_ADP_SIGNALLING_THROUGH_P2RY1	ADP signalling through P2Y purinoceptor 1	20	8	3024	18403	0.472	1.4	0.075	0.16
273	REACTOME_SYNTHESIS_SECRETION_AND_INACTIVATION_OF_GLP1	Synthesis, Secretion, and Inactivation of Glucagon-like Peptide-1 (GLP-1)	12	7	3533	18403	0.536	1.4	0.076	0.16
274	REACTOME_GLYCEROPHOSPHOLIPID_BIOSYNTHESIS	Glycerophospholipid biosynthesis	57	40	8437	18403	0.38	1.34	0.076	0.16
275	REACTOME_DEVELOPMENTAL_BIOLOGY	Developmental Biology	300	89	3918	18403	0.3	1.18	0.078	0.16
276	REACTOME_REGULATION_OF_KIT_SIGNALING	Regulation of KIT signaling	15	6	2536	18403	0.51	1.41	0.079	0.16
277	REACTOME_G_PROTEIN_ACTIVATION	G-protein activation	21	8	3024	18403	0.465	1.4	0.08	0.17
278	REACTOME_ACTIVATION_OF_CHAPERONE_GENES_BY_XBP1S	Activation of Chaperone Genes by XBP1(S)	41	24	6323	18403	0.404	1.36	0.08	0.17
279	REACTOME_BIOLOGICAL_OXIDATIONS	Biological oxidations	77	36	6297	18403	0.357	1.3	0.082	0.17
280	REACTOME_ACTIVATION_OF_ATR_IN_RESPONSE_TO_REPLICATION_STRESS	Activation of ATR in response to replication stress	34	25	7193	18403	0.419	1.38	0.082	0.17
281	REACTOME_INSULIN_SYNTHESIS_AND_PROCESSING	Insulin Synthesis and Processing	16	4	18347	18403	-0.336	-1.38	0.084	0.17
282	REACTOME_APC_C_CDC20_MEDIATED_DEGRADATION_OF_CYCLIN_B	APC/C:Cdc20 mediated degradation of Cyclin B	18	15	7402	18403	0.48	1.39	0.086	0.17
283	REACTOME_THROMBOXANE_SIGNALLING_THROUGH_TP_RECEPTOR	Thromboxane signalling through TP receptor	19	8	3024	18403	0.474	1.39	0.087	0.17
284	REACTOME_METABOLISM_OF_NON_CODING_RNA	Metabolism of non-coding RNA	45	30	6846	18403	0.39	1.33	0.087	0.17
285	REACTOME_TRANSCRIPTION_COUPLED_NER_TC_NER	Transcription-coupled NER (TC-NER)	40	29	7659	18403	0.401	1.35	0.087	0.17
286	REACTOME_ACTIVATION_OF_CHAPERONES_BY_ATF6_ALPHA	Activation of Chaperones by ATF6-alpha	11	6	3632	18403	0.544	1.39	0.087	0.17
287	REACTOME_PHOSPHOLIPID_METABOLISM	Phospholipid metabolism	142	87	7906	18403	0.326	1.24	0.088	0.17
288	REACTOME_SMAD2_SMAD3_SMAD4_HETEROTRIMER_REGULATES_TRANSCRIPTION	SMAD2/SMAD3:SMAD4 heterotrimer regulates transcription	21	15	7016	18403	0.461	1.38	0.088	0.17
289	REACTOME_SYNTHESIS_OF_PA	Synthesis of PA	17	8	4352	18403	0.485	1.39	0.088	0.18
290	REACTOME_G_PROTEIN_BETA_GAMMA_SIGNALLING	G-protein beta:gamma signalling	24	10	3024	18403	0.448	1.38	0.088	0.18
291	REACTOME_LYSOSOME_VESICLE_BIOGENESIS	Lysosome Vesicle Biogenesis	23	14	5640	18403	0.452	1.38	0.09	0.18
292	REACTOME_G_ALPHA_Q_SIGNALLING_EVENTS	G alpha (q) signalling events	126	23	1620	18403	0.331	1.25	0.092	0.18
293	REACTOME_AMINE_COMPOUND_SLC_TRANSPORTERS	Amine compound SLC transporters	16	8	18206	18403	-0.33	-1.35	0.092	0.18
294	REACTOME_INCRETIN_SYNTHESIS_SECRETION_AND_INACTIVATION	Incretin Synthesis, Secretion, and Inactivation	13	7	3533	18403	0.516	1.38	0.093	0.18
295	REACTOME_CA_DEPENDENT_EVENTS	Ca-dependent events	19	7	18274	18403	-0.317	-1.38	0.095	0.18
296	REACTOME_POST_CHAPERONIN_TUBULIN_FOLDING_PATHWAY	Post-chaperonin tubulin folding pathway	13	7	4274	18403	0.514	1.37	0.096	0.19
297	REACTOME_APC_CDC20_MEDIATED_DEGRADATION_OF_NEK2A	APC-Cdc20 mediated degradation of Nek2A	20	17	7725	18403	0.464	1.38	0.096	0.19
298	REACTOME_MTORC1_MEDIATED_SIGNALLING	mTORC1-mediated signalling	10	7	5975	18403	0.55	1.38	0.097	0.19
299	REACTOME_G_BETA_GAMMA_SIGNALLING_THROUGH_PI3KGAMMA	G beta:gamma signalling through PI3Kgamma	21	9	3024	18403	0.455	1.37	0.1	0.19
300	REACTOME_PERK_REGULATED_GENE_EXPRESSION	PERK regulated gene expression	24	13	5806	18403	0.441	1.36	0.1	0.19
301	REACTOME_TRANSPORT_OF_MATURE_TRANSCRIPT_TO_CYTOPLASM	Transport of Mature Transcript to Cytoplasm	51	41	8859	18403	0.375	1.3	0.1	0.19
302	REACTOME_CYCLIN_A_B1_ASSOCIATED_EVENTS_DURING_G2_M_TRANSITION	Cyclin A/B1 associated events during G2/M transition	13	10	6402	18403	0.51	1.36	0.1	0.19
303	REACTOME_NEF_MEDIATES_DOWN_MODULATION_OF_CELL_SURFACE_RECEPTORS_BY_RECRUITING_THEM_TO_CLATHRIN_ADAPTERS	Nef-mediates down modulation of cell surface receptors by recruiting them to clathrin adapters	21	12	6314	18403	0.453	1.36	0.1	0.2
304	REACTOME_MRNA_DECAY_BY_5_TO_3_EXORIBONUCLEASE	mRNA Decay by 5' to 3' Exoribonuclease	11	8	5963	18403	0.532	1.36	0.11	0.2
305	REACTOME_PPARA_ACTIVATES_GENE_EXPRESSION	PPARA Activates Gene Expression	84	27	3918	18403	0.342	1.25	0.11	0.2
306	REACTOME_CD28_DEPENDENT_VAV1_PATHWAY	CD28 dependent Vav1 pathway	10	5	2685	18403	0.544	1.36	0.11	0.21
307	REACTOME_CD28_CO_STIMULATION	CD28 co-stimulation	28	17	6150	18403	0.422	1.34	0.11	0.21
308	REACTOME_G1_PHASE	G1 Phase	31	22	7215	18403	0.41	1.32	0.11	0.21
309	REACTOME_HIV_LIFE_CYCLE	HIV Life Cycle	104	65	7727	18403	0.333	1.24	0.11	0.21
310	REACTOME_NUCLEOTIDE_LIKE_PURINERGIC_RECEPTORS	Nucleotide-like (purinergic) receptors	10	5	2299	18403	0.54	1.35	0.12	0.21
311	REACTOME_ABORTIVE_ELONGATION_OF_HIV1_TRANSCRIPT_IN_THE_ABSENCE_OF_TAT	Abortive elongation of HIV-1 transcript in the absence of Tat	21	17	7688	18403	0.446	1.34	0.12	0.21
312	REACTOME_ACTIVATED_TAK1_MEDIATES_P38_MAPK_ACTIVATION	activated TAK1 mediates p38 MAPK activation	16	14	7571	18403	0.479	1.35	0.12	0.21
313	REACTOME_MAP_KINASE_ACTIVATION_IN_TLR_CASCADE	MAP kinase activation in TLR cascade	43	27	7141	18403	0.381	1.29	0.12	0.22
314	REACTOME_G_BETA_GAMMA_SIGNALLING_THROUGH_PLC_BETA	G beta:gamma signalling through PLC beta	16	7	3024	18403	0.477	1.34	0.12	0.22
315	REACTOME_ENDOGENOUS_STEROLS	Endogenous sterols	10	4	2701	18403	0.539	1.35	0.12	0.22
316	REACTOME_PROSTACYCLIN_SIGNALLING_THROUGH_PROSTACYCLIN_RECEPTOR	Prostacyclin signalling through prostacyclin receptor	15	9	4507	18403	0.485	1.34	0.12	0.22
317	REACTOME_NEUROTRANSMITTER_RECEPTOR_BINDING_AND_DOWNSTREAM_TRANSMISSION_IN_THE_POSTSYNAPTIC_CELL	Neurotransmitter Receptor Binding And Downstream Transmission In The Postsynaptic Cell	110	53	18402	18403	-0.48	-3.18	0.12	0.23
318	REACTOME_GLYCOGEN_BREAKDOWN_GLYCOGENOLYSIS	Glycogen breakdown (glycogenolysis)	14	12	7590	18403	0.491	1.33	0.13	0.23
319	REACTOME_TRANSPORT_OF_GLUCOSE_AND_OTHER_SUGARS_BILE_SALTS_AND_ORGANIC_ACIDS_METAL_IONS_AND_AMINE_COMPOUNDS	Transport of glucose and other sugars, bile salts and organic acids, metal ions and amine compounds	61	16	2928	18403	0.357	1.27	0.13	0.23
320	REACTOME_A_TETRASACCHARIDE_LINKER_SEQUENCE_IS_REQUIRED_FOR_GAG_SYNTHESIS	A tetrasaccharide linker sequence is required for GAG synthesis	23	7	1769	18403	0.433	1.32	0.13	0.23
321	REACTOME_NITRIC_OXIDE_STIMULATES_GUANYLATE_CYCLASE	Nitric oxide stimulates guanylate cyclase	20	10	18292	18403	-0.301	-1.33	0.13	0.23
322	REACTOME_NUCLEOTIDE_EXCISION_REPAIR	Nucleotide Excision Repair	45	31	7659	18403	0.373	1.27	0.13	0.24
323	REACTOME_LAGGING_STRAND_SYNTHESIS	Lagging Strand Synthesis	19	14	7097	18403	0.451	1.33	0.13	0.24
324	REACTOME_POST_TRANSLATIONAL_MODIFICATION_SYNTHESIS_OF_GPI_ANCHORED_PROTEINS	Post-translational modification: synthesis of GPI-anchored proteins	25	16	6606	18403	0.423	1.31	0.13	0.24
325	REACTOME_DSCAM_INTERACTIONS	DSCAM interactions	10	7	17979	18403	-0.387	-1.31	0.13	0.24
326	REACTOME_GASTRIN_CREB_SIGNALLING_PATHWAY_VIA_PKC_AND_MAPK	Gastrin-CREB signalling pathway via PKC and MAPK	142	25	1620	18403	0.312	1.19	0.14	0.24
327	REACTOME_DNA_REPAIR	DNA Repair	90	56	7492	18403	0.332	1.22	0.14	0.25
328	REACTOME_SYNTHESIS_OF_SUBSTRATES_IN_N_GLYCAN_BIOSYTHESIS	Synthesis of substrates in N-glycan biosythesis	14	11	6711	18403	0.482	1.31	0.14	0.25
329	REACTOME_PHOSPHORYLATION_OF_THE_APC_C	Phosphorylation of the APC/C	16	13	7402	18403	0.464	1.31	0.14	0.25
330	REACTOME_TRANSMISSION_ACROSS_CHEMICAL_SYNAPSES	Transmission across Chemical Synapses	148	79	18402	18403	-0.559	-4.28	0.14	0.25
331	REACTOME_MRNA_3_END_PROCESSING	mRNA 3'-end processing	33	19	5742	18403	0.393	1.29	0.14	0.25
332	REACTOME_SIGNALING_BY_SCF_KIT	Signaling by SCF-KIT	64	32	6206	18403	0.35	1.25	0.14	0.25
333	REACTOME_PHASE1_FUNCTIONALIZATION_OF_COMPOUNDS	Phase 1 - Functionalization of compounds	40	6	1204	18403	0.377	1.27	0.15	0.25
334	REACTOME_DEADENYLATION_OF_MRNA	Deadenylation of mRNA	17	13	6924	18403	0.455	1.3	0.15	0.25
335	REACTOME_ZINC_TRANSPORTERS	Zinc transporters	12	7	3982	18403	0.499	1.31	0.15	0.25
336	REACTOME_TIE2_SIGNALING	Tie2 Signaling	13	5	2658	18403	0.489	1.31	0.15	0.25
337	REACTOME_SIGNALING_BY_ROBO_RECEPTOR	Signaling by Robo receptor	21	8	2685	18403	0.433	1.3	0.15	0.25
338	REACTOME_FORMATION_OF_TUBULIN_FOLDING_INTERMEDIATES_BY_CCT_TRIC	Formation of tubulin folding intermediates by CCT/TriC	17	6	2203	18403	0.453	1.3	0.15	0.25
339	REACTOME_CYTOSOLIC_TRNA_AMINOACYLATION	Cytosolic tRNA aminoacylation	22	19	8572	18403	0.43	1.3	0.15	0.25
340	REACTOME_G1_S_SPECIFIC_TRANSCRIPTION	G1/S-Specific Transcription	16	11	6692	18403	0.46	1.3	0.15	0.25
341	REACTOME_INFLAMMASOMES	Inflammasomes	14	6	3582	18403	0.478	1.3	0.15	0.25
342	REACTOME_INHIBITION_OF_INSULIN_SECRETION_BY_ADRENALINE_NORADRENALINE	Inhibition of Insulin Secretion by Adrenaline/Noradrenaline	18	7	3024	18403	0.449	1.3	0.15	0.26
343	REACTOME_PURINE_SALVAGE	Purine salvage	12	9	7149	18403	0.495	1.3	0.16	0.26
344	REACTOME_INHIBITION_OF_THE_PROTEOLYTIC_ACTIVITY_OF_APC_C_REQUIRED_FOR_THE_ONSET_OF_ANAPHASE_BY_MITOTIC_SPINDLE_CHECKPOINT_COMPONENTS	Inhibition of the proteolytic activity of APC/C required for the onset of anaphase by mitotic spindle checkpoint components	17	14	7725	18403	0.451	1.29	0.16	0.26
345	REACTOME_SPHINGOLIPID_METABOLISM	Sphingolipid metabolism	51	36	7900	18403	0.356	1.24	0.16	0.27
346	REACTOME_TRANSFERRIN_ENDOCYTOSIS_AND_RECYCLING	Transferrin endocytosis and recycling	23	8	3712	18403	0.418	1.28	0.16	0.27
347	REACTOME_NEPHRIN_INTERACTIONS	Nephrin interactions	17	6	3709	18403	0.448	1.28	0.17	0.28
348	REACTOME_G0_AND_EARLY_G1	G0 and Early G1	21	7	2675	18403	0.425	1.28	0.17	0.28
349	REACTOME_GOLGI_ASSOCIATED_VESICLE_BIOGENESIS	Golgi Associated Vesicle Biogenesis	50	28	6396	18403	0.356	1.23	0.17	0.28
350	REACTOME_P75_NTR_RECEPTOR_MEDIATED_SIGNALLING	p75 NTR receptor-mediated signalling	73	40	6613	18403	0.334	1.21	0.17	0.28
351	REACTOME_REMOVAL_OF_THE_FLAP_INTERMEDIATE_FROM_THE_C_STRAND	Removal of the Flap Intermediate from the C-strand	10	7	5925	18403	0.508	1.27	0.18	0.3
352	REACTOME_REGULATED_PROTEOLYSIS_OF_P75NTR	Regulated proteolysis of p75NTR	10	10	8155	18403	0.507	1.27	0.19	0.3
353	REACTOME_SEMA3A_PAK_DEPENDENT_AXON_REPULSION	Sema3A PAK dependent Axon repulsion	13	11	7842	18403	0.468	1.25	0.19	0.31
354	REACTOME_TRNA_AMINOACYLATION	tRNA Aminoacylation	38	28	8572	18403	0.365	1.22	0.2	0.32
355	REACTOME_E2F_MEDIATED_REGULATION_OF_DNA_REPLICATION	E2F mediated regulation of DNA replication	31	20	7193	18403	0.382	1.23	0.2	0.32
356	REACTOME_P38MAPK_EVENTS	p38MAPK events	13	7	4277	18403	0.465	1.24	0.2	0.32
357	REACTOME_RNA_POL_II_PRE_TRANSCRIPTION_EVENTS	RNA Polymerase II Pre-transcription Events	54	34	7727	18403	0.342	1.2	0.2	0.32
358	REACTOME_SIGNALING_BY_ERBB4	Signaling by ERBB4	68	35	6206	18403	0.331	1.19	0.21	0.33
359	REACTOME_POL_SWITCHING	Polymerase switching	13	10	7097	18403	0.462	1.23	0.21	0.33
360	REACTOME_CYTOSOLIC_SULFONATION_OF_SMALL_MOLECULES	Cytosolic sulfonation of small molecules	11	12	18319	18403	-0.336	-1.21	0.21	0.33
361	REACTOME_TRANSCRIPTIONAL_ACTIVITY_OF_SMAD2_SMAD3_SMAD4_HETEROTRIMER	Transcriptional activity of SMAD2/SMAD3:SMAD4 heterotrimer	32	24	8744	18403	0.375	1.22	0.21	0.33
362	REACTOME_PTM_GAMMA_CARBOXYLATION_HYPUSINE_FORMATION_AND_ARYLSULFATASE_ACTIVATION	PTM: gamma carboxylation, hypusine formation and arylsulfatase activation	18	12	6909	18403	0.426	1.23	0.21	0.33
363	REACTOME_PURINE_METABOLISM	Purine metabolism	29	21	7529	18403	0.382	1.22	0.21	0.34
364	REACTOME_GLUCONEOGENESIS	Gluconeogenesis	22	12	6009	18403	0.405	1.23	0.21	0.34
365	REACTOME_SIGNALING_BY_HIPPO	Signaling by Hippo	19	9	5629	18403	0.415	1.22	0.22	0.34
366	REACTOME_ACTIVATION_OF_GENES_BY_ATF4	Activation of Genes by ATF4	21	13	7493	18403	0.405	1.22	0.22	0.35
367	REACTOME_INSULIN_RECEPTOR_RECYCLING	Insulin receptor recycling	21	7	3712	18403	0.402	1.21	0.23	0.36
368	REACTOME_INTRINSIC_PATHWAY_FOR_APOPTOSIS	Intrinsic Pathway for Apoptosis	27	16	6537	18403	0.385	1.21	0.23	0.36
369	REACTOME_CHONDROITIN_SULFATE_BIOSYNTHESIS	Chondroitin sulfate biosynthesis	18	6	2588	18403	0.418	1.21	0.23	0.36
370	REACTOME_CGMP_EFFECTS	cGMP effects	15	8	18292	18403	-0.285	-1.16	0.24	0.37
371	REACTOME_O_LINKED_GLYCOSYLATION_OF_MUCINS	O-linked glycosylation of mucins	37	16	4178	18403	0.355	1.18	0.24	0.37
372	REACTOME_ENOS_ACTIVATION_AND_REGULATION	eNOS activation and regulation	18	10	5190	18403	0.414	1.2	0.24	0.37
373	REACTOME_MITOTIC_G2_G2_M_PHASES	Mitotic G2-G2/M phases	62	32	6475	18403	0.328	1.17	0.24	0.37
374	REACTOME_PROCESSING_OF_CAPPED_INTRONLESS_PRE_MRNA	Processing of Capped Intronless Pre-mRNA	22	13	6000	18403	0.396	1.2	0.24	0.37
375	REACTOME_CHOLESTEROL_BIOSYNTHESIS	Cholesterol biosynthesis	13	14	17230	18403	-0.307	-1.16	0.24	0.37
376	REACTOME_PYRUVATE_METABOLISM	Pyruvate metabolism	15	5	3135	18403	0.434	1.2	0.24	0.37
377	REACTOME_ADHERENS_JUNCTIONS_INTERACTIONS	Adherens junctions interactions	19	8	18229	18403	-0.267	-1.16	0.25	0.38
378	REACTOME_TRANSCRIPTION	Transcription	162	20	18391	18403	-0.169	-1.28	0.25	0.38
379	REACTOME_ELONGATION_ARREST_AND_RECOVERY	Elongation arrest and recovery	26	18	7688	18403	0.379	1.18	0.25	0.38
380	REACTOME_ACTIVATED_NOTCH1_TRANSMITS_SIGNAL_TO_THE_NUCLEUS	Activated NOTCH1 Transmits Signal to the Nucleus	21	10	4519	18403	0.396	1.19	0.25	0.38
381	REACTOME_VIRAL_MESSENGER_RNA_SYNTHESIS	Viral Messenger RNA Synthesis	13	10	7492	18403	0.446	1.19	0.25	0.38
382	REACTOME_CELL_DEATH_SIGNALLING_VIA_NRAGE_NRIF_AND_NADE	Cell death signalling via NRAGE, NRIF and NADE	52	19	4294	18403	0.331	1.15	0.26	0.38
383	REACTOME_RNA_POL_II_TRANSCRIPTION_PRE_INITIATION_AND_PROMOTER_OPENING	RNA Polymerase II Transcription Pre-Initiation And Promoter Opening	39	14	3694	18403	0.347	1.17	0.26	0.38
384	REACTOME_SIGNALING_BY_CONSTITUTIVELY_ACTIVE_EGFR	Signaling by constitutively active EGFR	15	15	9560	18403	0.428	1.18	0.26	0.38
385	REACTOME_GLOBAL_GENOMIC_NER_GG_NER	Global Genomic NER (GG-NER)	31	24	8655	18403	0.365	1.18	0.26	0.38
386	REACTOME_LATE_PHASE_OF_HIV_LIFE_CYCLE	Late Phase of HIV Life Cycle	90	59	8464	18403	0.307	1.13	0.26	0.38
387	REACTOME_CONVERSION_FROM_APC_C_CDC20_TO_APC_C_CDH1_IN_LATE_ANAPHASE	Conversion from APC/C:Cdc20 to APC/C:Cdh1 in late anaphase	15	11	7402	18403	0.427	1.18	0.26	0.38
388	REACTOME_PKB_MEDIATED_EVENTS	PKB-mediated events	22	14	7406	18403	0.39	1.18	0.26	0.39
389	REACTOME_ASSOCIATION_OF_TRIC_CCT_WITH_TARGET_PROTEINS_DURING_BIOSYNTHESIS	Association of TriC/CCT with target proteins during biosynthesis	25	10	3721	18403	0.38	1.18	0.27	0.39
390	REACTOME_ACTIVATION_OF_THE_PRE_REPLICATIVE_COMPLEX	Activation of the pre-replicative complex	28	18	7193	18403	0.37	1.17	0.27	0.39
391	REACTOME_N_GLYCAN_TRIMMING_IN_THE_ER_AND_CALNEXIN_CALRETICULIN_CYCLE	N-glycan trimming in the ER and Calnexin/Calreticulin cycle	13	7	4720	18403	0.439	1.17	0.27	0.4
392	REACTOME_TRANSCRIPTIONAL_REGULATION_OF_WHITE_ADIPOCYTE_DIFFERENTIATION	Transcriptional Regulation of White Adipocyte Differentiation	57	44	9522	18403	0.324	1.14	0.27	0.4
393	REACTOME_REGULATION_OF_HYPOXIA_INDUCIBLE_FACTOR_HIF_BY_OXYGEN	Regulation of Hypoxia-inducible Factor (HIF) by Oxygen	17	8	4401	18403	0.411	1.17	0.27	0.4
394	REACTOME_UNWINDING_OF_DNA	Unwinding of DNA	11	9	7106	18403	0.46	1.17	0.27	0.4
395	REACTOME_DOUBLE_STRAND_BREAK_REPAIR	Double-Strand Break Repair	19	16	8653	18403	0.398	1.17	0.27	0.4
396	REACTOME_FORMATION_OF_THE_HIV1_EARLY_ELONGATION_COMPLEX	Formation of the HIV-1 Early Elongation Complex	31	21	7688	18403	0.359	1.16	0.27	0.4
397	REACTOME_HOMOLOGOUS_RECOMBINATION_REPAIR_OF_REPLICATION_INDEPENDENT_DOUBLE_STRAND_BREAKS	Homologous recombination repair of replication-independent double-strand breaks	13	10	7397	18403	0.435	1.16	0.28	0.41
398	REACTOME_PROCESSIVE_SYNTHESIS_ON_THE_LAGGING_STRAND	Processive synthesis on the lagging strand	15	10	7097	18403	0.42	1.16	0.28	0.41
399	REACTOME_MAPK_TARGETS_NUCLEAR_EVENTS_MEDIATED_BY_MAP_KINASES	MAPK targets/ Nuclear events mediated by MAP kinases	25	15	7141	18403	0.374	1.16	0.29	0.41
400	REACTOME_NEP_NS2_INTERACTS_WITH_THE_CELLULAR_EXPORT_MACHINERY	NEP/NS2 Interacts with the Cellular Export Machinery	25	21	9150	18403	0.374	1.16	0.29	0.41
401	REACTOME_CALNEXIN_CALRETICULIN_CYCLE	Calnexin/calreticulin cycle	11	6	4720	18403	0.451	1.15	0.29	0.42
402	REACTOME_HS_GAG_BIOSYNTHESIS	HS-GAG biosynthesis	26	11	4169	18403	0.369	1.15	0.29	0.42
403	REACTOME_TRANSPORT_OF_RIBONUCLEOPROTEINS_INTO_THE_HOST_NUCLEUS	Transport of Ribonucleoproteins into the Host Nucleus	25	21	9150	18403	0.373	1.16	0.29	0.42
404	REACTOME_TRANSPORT_OF_MATURE_MRNA_DERIVED_FROM_AN_INTRONLESS_TRANSCRIPT	Transport of Mature mRNA Derived from an Intronless Transcript	31	25	9150	18403	0.352	1.14	0.3	0.42
405	REACTOME_ACTIVATION_OF_KAINATE_RECEPTORS_UPON_GLUTAMATE_BINDING	Activation of Kainate Receptors upon glutamate binding	23	5	1203	18403	0.377	1.15	0.3	0.42
406	REACTOME_PKA_MEDIATED_PHOSPHORYLATION_OF_CREB	PKA-mediated phosphorylation of CREB	11	4	18043	18403	-0.312	-1.12	0.3	0.43
407	REACTOME_TETRAHYDROBIOPTERIN_BH4_SYNTHESIS_RECYCLING_SALVAGE_AND_REGULATION	Tetrahydrobiopterin (BH4) synthesis, recycling, salvage and regulation	12	8	6120	18403	0.437	1.14	0.31	0.43
408	REACTOME_AQUAPORIN_MEDIATED_TRANSPORT	Aquaporin-mediated transport	32	14	4730	18403	0.347	1.13	0.31	0.43
409	REACTOME_BMAL1_CLOCK_NPAS2_ACTIVATES_CIRCADIAN_EXPRESSION	BMAL1:CLOCK/NPAS2 Activates Circadian Expression	27	4	1267	18403	0.359	1.13	0.31	0.43
410	REACTOME_G_ALPHA_Z_SIGNALLING_EVENTS	G alpha (z) signalling events	33	7	1203	18403	0.345	1.13	0.31	0.43
411	REACTOME_REGULATION_OF_INSULIN_SECRETION_BY_GLUCAGON_LIKE_PEPTIDE1	Regulation of Insulin Secretion by Glucagon-like Peptide-1	32	7	1203	18403	0.346	1.12	0.32	0.44
412	REACTOME_LOSS_OF_NLP_FROM_MITOTIC_CENTROSOMES	Loss of Nlp from mitotic centrosomes	45	32	8891	18403	0.326	1.11	0.32	0.45
413	REACTOME_HEPARAN_SULFATE_HEPARIN_HS_GAG_METABOLISM	Heparan sulfate/heparin (HS-GAG) metabolism	46	23	6045	18403	0.323	1.11	0.33	0.45
414	REACTOME_NUCLEAR_EVENTS_KINASE_AND_TRANSCRIPTION_FACTOR_ACTIVATION	Nuclear Events (kinase and transcription factor activation)	21	13	7141	18403	0.374	1.12	0.33	0.46
415	REACTOME_JNK_C_JUN_KINASES_PHOSPHORYLATION_AND_ACTIVATION_MEDIATED_BY_ACTIVATED_HUMAN_TAK1	JNK (c-Jun kinases) phosphorylation and activation mediated by activated human TAK1	13	8	5480	18403	0.421	1.12	0.33	0.46
416	REACTOME_INTERACTIONS_OF_VPR_WITH_HOST_CELLULAR_PROTEINS	Interactions of Vpr with host cellular proteins	30	24	9150	18403	0.345	1.11	0.33	0.46
417	REACTOME_DESTABILIZATION_OF_MRNA_BY_TRISTETRAPROLIN_TTP	Destabilization of mRNA by Tristetraprolin (TTP)	14	8	7031	18403	0.413	1.12	0.33	0.46
418	REACTOME_SULFUR_AMINO_ACID_METABOLISM	Sulfur amino acid metabolism	18	10	5781	18403	0.387	1.12	0.33	0.46
419	REACTOME_REGULATION_OF_WATER_BALANCE_BY_RENAL_AQUAPORINS	Regulation of Water Balance by Renal Aquaporins	28	12	4507	18403	0.35	1.11	0.34	0.46
420	REACTOME_FACTORS_INVOLVED_IN_MEGAKARYOCYTE_DEVELOPMENT_AND_PLATELET_PRODUCTION	Factors involved in megakaryocyte development and platelet production	85	33	4517	18403	0.295	1.08	0.35	0.47
421	REACTOME_FORMATION_OF_RNA_POL_II_ELONGATION_COMPLEX_	Formation of RNA Pol II elongation complex	38	24	7688	18403	0.329	1.1	0.35	0.48
422	REACTOME_PURINE_RIBONUCLEOSIDE_MONOPHOSPHATE_BIOSYNTHESIS	Purine ribonucleoside monophosphate biosynthesis	10	8	7529	18403	0.437	1.09	0.36	0.49
423	REACTOME_GLUCOSE_TRANSPORT	Glucose transport	34	27	9686	18403	0.331	1.09	0.37	0.5
424	REACTOME_N_GLYCAN_ANTENNAE_ELONGATION	N-Glycan antennae elongation	13	6	2937	18403	0.41	1.09	0.37	0.5
425	REACTOME_RNA_POL_III_TRANSCRIPTION_INITIATION_FROM_TYPE_3_PROMOTER	RNA Polymerase III Transcription Initiation From Type 3 Promoter	22	18	9841	18403	0.359	1.09	0.37	0.5
426	REACTOME_TRANSPORT_OF_VITAMINS_NUCLEOSIDES_AND_RELATED_MOLECULES	Transport of vitamins, nucleosides, and related molecules	23	14	7108	18403	0.357	1.09	0.37	0.5
427	REACTOME_SIGNALLING_TO_ERKS	Signalling to ERKs	32	9	2327	18403	0.334	1.09	0.37	0.5
428	REACTOME_SPRY_REGULATION_OF_FGF_SIGNALING	Spry regulation of FGF signaling	11	7	6687	18403	0.425	1.09	0.37	0.5
429	REACTOME_FATTY_ACID_TRIACYLGLYCEROL_AND_KETONE_BODY_METABOLISM	Fatty acid, triacylglycerol, and ketone body metabolism	134	61	6840	18403	0.278	1.06	0.37	0.5
430	REACTOME_ERK_MAPK_TARGETS	ERK/MAPK targets	18	11	7141	18403	0.376	1.09	0.37	0.5
431	REACTOME_DCC_MEDIATED_ATTRACTIVE_SIGNALING	DCC mediated attractive signaling	11	4	2685	18403	0.423	1.08	0.38	0.5
432	REACTOME_RECRUITMENT_OF_MITOTIC_CENTROSOME_PROTEINS_AND_COMPLEXES	Recruitment of mitotic centrosome proteins and complexes	49	21	5297	18403	0.31	1.07	0.38	0.5
433	REACTOME_SYNTHESIS_OF_GLYCOSYLPHOSPHATIDYLINOSITOL_GPI	Synthesis of glycosylphosphatidylinositol (GPI)	16	14	9419	18403	0.383	1.08	0.38	0.5
434	REACTOME_REGULATION_OF_GLUCOKINASE_BY_GLUCOKINASE_REGULATORY_PROTEIN	Regulation of Glucokinase by Glucokinase Regulatory Protein	25	22	10014	18403	0.348	1.08	0.38	0.5
435	REACTOME_ERKS_ARE_INACTIVATED	ERKs are inactivated	10	7	7141	18403	0.431	1.08	0.38	0.5
436	REACTOME_AMINO_ACID_SYNTHESIS_AND_INTERCONVERSION_TRANSAMINATION	Amino acid synthesis and interconversion (transamination)	10	11	17928	18403	-0.306	-1.04	0.38	0.51
437	REACTOME_MICRORNA_MIRNA_BIOGENESIS	MicroRNA (miRNA) Biogenesis	20	7	3524	18403	0.358	1.06	0.41	0.54
438	REACTOME_BRANCHED_CHAIN_AMINO_ACID_CATABOLISM	Branched-chain amino acid catabolism	16	13	9182	18403	0.373	1.05	0.42	0.54
439	REACTOME_FANCONI_ANEMIA_PATHWAY	Fanconi Anemia pathway	16	9	6449	18403	0.373	1.05	0.42	0.54
440	REACTOME_DESTABILIZATION_OF_MRNA_BY_BRF1	Destabilization of mRNA by Butyrate Response Factor 1 (BRF1)	14	8	7031	18403	0.389	1.06	0.42	0.55
441	REACTOME_EGFR_DOWNREGULATION	EGFR downregulation	23	12	5764	18403	0.342	1.05	0.43	0.56
442	REACTOME_SIGNAL_TRANSDUCTION_BY_L1	Signal transduction by L1	28	14	5764	18403	0.326	1.03	0.43	0.56
443	REACTOME_PLATELET_SENSITIZATION_BY_LDL	Platelet sensitization by LDL	14	3	1672	18403	0.386	1.05	0.43	0.56
444	REACTOME_MYOGENESIS	Myogenesis	18	7	3888	18403	0.36	1.04	0.43	0.56
445	REACTOME_STRIATED_MUSCLE_CONTRACTION	Striated Muscle Contraction	17	6	2782	18403	0.365	1.04	0.43	0.56
446	REACTOME_CIRCADIAN_CLOCK	Circadian Clock	39	16	5989	18403	0.31	1.04	0.43	0.56
447	REACTOME_MITOCHONDRIAL_PROTEIN_IMPORT	Mitochondrial Protein Import	47	35	9432	18403	0.303	1.04	0.43	0.56
448	REACTOME_SIGNALLING_TO_RAS	Signalling to RAS	23	13	6516	18403	0.339	1.04	0.44	0.57
449	REACTOME_RORA_ACTIVATES_CIRCADIAN_EXPRESSION	RORA Activates Circadian Expression	19	19	15916	18403	-0.231	-1	0.45	0.57
450	REACTOME_DOWNREGULATION_OF_SMAD2_3_SMAD4_TRANSCRIPTIONAL_ACTIVITY	Downregulation of SMAD2/3:SMAD4 transcriptional activity	18	16	10084	18403	0.356	1.03	0.45	0.57
451	REACTOME_FORMATION_OF_TRANSCRIPTION_COUPLED_NER_TC_NER_REPAIR_COMPLEX	Formation of transcription-coupled NER (TC-NER) repair complex	26	16	7659	18403	0.327	1.02	0.45	0.57
452	REACTOME_BASE_EXCISION_REPAIR	Base Excision Repair	16	10	7086	18403	0.361	1.02	0.45	0.58
453	REACTOME_SHC1_EVENTS_IN_EGFR_SIGNALING	SHC1 events in EGFR signaling	12	12	10164	18403	0.393	1.03	0.46	0.58
454	REACTOME_GLYCOLYSIS	Glycolysis	26	16	8092	18403	0.325	1.01	0.46	0.58
455	REACTOME_CD28_DEPENDENT_PI3K_AKT_SIGNALING	CD28 dependent PI3K/Akt signaling	19	10	6150	18403	0.345	1.02	0.46	0.58
456	REACTOME_PRE_NOTCH_PROCESSING_IN_GOLGI	Pre-NOTCH Processing in Golgi	14	12	9341	18403	0.379	1.03	0.46	0.58
457	REACTOME_RNA_POL_III_TRANSCRIPTION	RNA Polymerase III Transcription	27	21	10149	18403	0.32	1.01	0.47	0.59
458	REACTOME_OXYGEN_DEPENDENT_PROLINE_HYDROXYLATION_OF_HYPOXIA_INDUCIBLE_FACTOR_ALPHA	Oxygen-dependent Proline Hydroxylation of Hypoxia-inducible Factor Alpha	13	9	7045	18403	0.379	1.01	0.47	0.59
459	REACTOME_MITOCHONDRIAL_TRNA_AMINOACYLATION	Mitochondrial tRNA aminoacylation	19	11	7059	18403	0.343	1.01	0.47	0.59
460	REACTOME_SOS_MEDIATED_SIGNALLING	SOS-mediated signalling	11	11	10164	18403	0.393	1	0.48	0.6
461	REACTOME_PROTEOLYTIC_CLEAVAGE_OF_SNARE_COMPLEX_PROTEINS	Proteolytic cleavage of SNARE complex proteins	14	4	18315	18403	-0.255	-1	0.48	0.6
462	REACTOME_SIGNALING_BY_NOTCH3	Signaling by NOTCH3	10	9	8975	18403	0.399	1	0.49	0.6
463	REACTOME_ENDOSOMAL_SORTING_COMPLEX_REQUIRED_FOR_TRANSPORT_ESCRT	Endosomal Sorting Complex Required For Transport (ESCRT)	25	16	8114	18403	0.322	1	0.49	0.6
464	REACTOME_SIGNALING_BY_NOTCH2	Signaling by NOTCH2	10	9	8975	18403	0.396	0.992	0.49	0.61
465	REACTOME_SIGNALING_BY_NOTCH4	Signaling by NOTCH4	10	9	8975	18403	0.396	0.991	0.49	0.61
466	REACTOME_PYRUVATE_METABOLISM_AND_CITRIC_ACID_TCA_CYCLE	Pyruvate metabolism and Citric Acid (TCA) cycle	33	24	9681	18403	0.304	0.994	0.5	0.61
467	REACTOME_INHIBITION_OF_VOLTAGE_GATED_CA2_CHANNELS_VIA_GBETA_GAMMA_SUBUNITS	Inhibition of voltage gated Ca2+ channels via Gbeta/gamma subunits	20	5	1642	18403	0.332	0.986	0.5	0.61
468	REACTOME_METABOLISM_OF_VITAMINS_AND_COFACTORS	Metabolism of vitamins and cofactors	43	10	3094	18403	0.29	0.985	0.51	0.63
469	REACTOME_FORMATION_OF_INCISION_COMPLEX_IN_GG_NER	Formation of incision complex in GG-NER	20	18	10580	18403	0.329	0.977	0.52	0.63
470	REACTOME_MITOCHONDRIAL_FATTY_ACID_BETA_OXIDATION	Mitochondrial Fatty Acid Beta-Oxidation	13	12	10271	18403	0.365	0.973	0.52	0.63
471	REACTOME_MRNA_CAPPING	mRNA Capping	27	16	7659	18403	0.309	0.971	0.52	0.64
472	REACTOME_ACTIVATED_AMPK_STIMULATES_FATTY_ACID_OXIDATION_IN_MUSCLE	Activated AMPK stimulates fatty-acid oxidation in muscle	14	8	6995	18403	0.361	0.979	0.52	0.64
473	REACTOME_SPHINGOLIPID_DE_NOVO_BIOSYNTHESIS	Sphingolipid de novo biosynthesis	23	15	8312	18403	0.317	0.97	0.53	0.64
474	REACTOME_SIGNALING_BY_NOTCH	Signaling by NOTCH	83	30	4687	18403	0.269	0.984	0.53	0.64
475	REACTOME_RNA_POL_III_CHAIN_ELONGATION	RNA Polymerase III Chain Elongation	15	12	9841	18403	0.349	0.962	0.53	0.64
476	REACTOME_PROLONGED_ERK_ACTIVATION_EVENTS	Prolonged ERK activation events	16	14	10164	18403	0.34	0.958	0.54	0.64
477	REACTOME_RESOLUTION_OF_AP_SITES_VIA_THE_MULTIPLE_NUCLEOTIDE_PATCH_REPLACEMENT_PATHWAY	Resolution of AP sites via the multiple-nucleotide patch replacement pathway	15	12	9303	18403	0.347	0.958	0.54	0.64
478	REACTOME_CYTOCHROME_P450_ARRANGED_BY_SUBSTRATE_TYPE	Cytochrome P450 - arranged by substrate type	30	4	1204	18403	0.3	0.964	0.54	0.64
479	REACTOME_SYNTHESIS_OF_PIPS_AT_THE_PLASMA_MEMBRANE	Synthesis of PIPs at the plasma membrane	22	5	2613	18403	0.318	0.965	0.54	0.64
480	REACTOME_NRAGE_SIGNALS_DEATH_THROUGH_JNK	NRAGE signals death through JNK	38	10	3282	18403	0.29	0.97	0.54	0.65
481	REACTOME_CDC6_ASSOCIATION_WITH_THE_ORC_ORIGIN_COMPLEX	CDC6 association with the ORC:origin complex	11	10	9711	18403	0.376	0.96	0.54	0.65
482	REACTOME_CLASS_B_2_SECRETIN_FAMILY_RECEPTORS	Class B/2 (Secretin family receptors)	59	13	2517	18403	0.274	0.967	0.54	0.65
483	REACTOME_RNA_POL_III_TRANSCRIPTION_INITIATION_FROM_TYPE_2_PROMOTER	RNA Polymerase III Transcription Initiation From Type 2 Promoter	19	15	10149	18403	0.326	0.959	0.54	0.65
484	REACTOME_SIGNALING_BY_FGFR1_FUSION_MUTANTS	Signaling by FGFR1 fusion mutants	16	15	10189	18403	0.338	0.952	0.55	0.65
485	REACTOME_SIGNALING_BY_BMP	Signaling by BMP	16	6	18082	18403	-0.224	-0.918	0.56	0.66
486	REACTOME_RNA_POL_III_TRANSCRIPTION_TERMINATION	RNA Polymerase III Transcription Termination	17	13	9841	18403	0.327	0.935	0.57	0.67
487	REACTOME_REGULATORY_RNA_PATHWAYS	Regulatory RNA pathways	23	7	3524	18403	0.307	0.938	0.57	0.67
488	REACTOME_N_GLYCAN_ANTENNAE_ELONGATION_IN_THE_MEDIAL_TRANS_GOLGI	N-glycan antennae elongation in the medial/trans-Golgi	17	10	5799	18403	0.327	0.934	0.57	0.67
489	REACTOME_SIGNALING_BY_NOTCH1	Signaling by NOTCH1	55	20	4519	18403	0.272	0.955	0.57	0.67
490	REACTOME_ASSOCIATION_OF_LICENSING_FACTORS_WITH_THE_PRE_REPLICATIVE_COMPLEX	Association of licensing factors with the pre-replicative complex	13	11	9711	18403	0.347	0.928	0.57	0.67
491	REACTOME_SIGNALLING_BY_NGF	Signalling by NGF	183	88	6687	18403	0.251	0.971	0.58	0.68
492	REACTOME_INHIBITION_OF_REPLICATION_INITIATION_OF_DAMAGED_DNA_BY_RB1_E2F1	Inhibition of replication initiation of damaged DNA by RB1/E2F1	11	7	7097	18403	0.363	0.926	0.59	0.68
493	REACTOME_CIRCADIAN_REPRESSION_OF_EXPRESSION_BY_REV_ERBA	Circadian Repression of Expression by REV-ERBA	17	17	15916	18403	-0.214	-0.892	0.59	0.68
494	REACTOME_GLUCAGON_TYPE_LIGAND_RECEPTORS	Glucagon-type ligand receptors	23	4	1203	18403	0.303	0.925	0.59	0.68
495	REACTOME_PI3K_CASCADE	PI3K Cascade	47	23	6995	18403	0.273	0.939	0.59	0.68
496	REACTOME_METABOLISM_OF_STEROID_HORMONES_AND_VITAMINS_A_AND_D	Metabolism of steroid hormones and vitamins A and D	22	6	3296	18403	0.303	0.918	0.59	0.69
497	REACTOME_SHC1_EVENTS_IN_ERBB4_SIGNALING	SHC1 events in ERBB4 signaling	16	4	2310	18403	0.325	0.915	0.59	0.69
498	REACTOME_DESTABILIZATION_OF_MRNA_BY_KSRP	Destabilization of mRNA by KSRP	15	9	7493	18403	0.332	0.915	0.6	0.69
499	REACTOME_ARMS_MEDIATED_ACTIVATION	ARMS-mediated activation	14	12	10164	18403	0.334	0.905	0.6	0.69
500	REACTOME_CTNNB1_PHOSPHORYLATION_CASCADE	Beta-catenin phosphorylation cascade	15	16	16456	18403	-0.221	-0.897	0.61	0.69
501	REACTOME_NEGATIVE_REGULATION_OF_FGFR_SIGNALING	Negative regulation of FGFR signaling	24	12	6889	18403	0.293	0.903	0.61	0.7
502	REACTOME_RAP1_SIGNALLING	Rap1 signalling	12	3	1160	18403	0.342	0.895	0.62	0.71
503	REACTOME_AKT_PHOSPHORYLATES_TARGETS_IN_THE_CYTOSOL	AKT phosphorylates targets in the cytosol	11	7	6465	18403	0.351	0.897	0.62	0.71
504	REACTOME_PROCESSING_OF_INTRONLESS_PRE_MRNAS	Processing of Intronless Pre-mRNAs	13	11	9684	18403	0.332	0.888	0.62	0.71
505	REACTOME_RECYCLING_PATHWAY_OF_L1	Recycling pathway of L1	23	11	5764	18403	0.29	0.886	0.63	0.72
506	REACTOME_CTLA4_INHIBITORY_SIGNALING	CTLA4 inhibitory signaling	21	11	7188	18403	0.293	0.878	0.64	0.72
507	REACTOME_GLUCAGON_SIGNALING_IN_METABOLIC_REGULATION	Glucagon signaling in metabolic regulation	22	8	4507	18403	0.289	0.875	0.64	0.73
508	REACTOME_REGULATION_OF_INSULIN_SECRETION	Regulation of Insulin Secretion	68	20	3533	18403	0.254	0.914	0.65	0.73
509	REACTOME_ACTIVATED_POINT_MUTANTS_OF_FGFR2	Activated point mutants of FGFR2	10	5	17586	18403	-0.251	-0.85	0.65	0.73
510	REACTOME_SIGNALING_BY_INSULIN_RECEPTOR	Signaling by Insulin receptor	80	36	6995	18403	0.25	0.911	0.66	0.74
511	REACTOME_E2F_ENABLED_INHIBITION_OF_PRE_REPLICATION_COMPLEX_FORMATION	E2F-enabled inhibition of pre-replication complex formation	10	8	9704	18403	0.34	0.852	0.67	0.76
512	REACTOME_CITRIC_ACID_CYCLE_TCA_CYCLE	Citric acid cycle (TCA cycle)	17	15	10997	18403	0.297	0.847	0.69	0.77
513	REACTOME_GAP_JUNCTION_TRAFFICKING	Gap junction trafficking	19	10	6412	18403	0.285	0.837	0.69	0.78
514	REACTOME_SYNTHESIS_OF_VERY_LONG_CHAIN_FATTY_ACYL_COAS	Synthesis of very long-chain fatty acyl-CoAs	13	4	2970	18403	0.308	0.823	0.71	0.78
515	REACTOME_SYNTHESIS_OF_PIPS_AT_THE_GOLGI_MEMBRANE	Synthesis of PIPs at the Golgi membrane	12	9	9460	18403	0.316	0.826	0.71	0.78
516	REACTOME_STEROID_HORMONES	Steroid hormones	20	5	3296	18403	0.278	0.825	0.71	0.78
517	REACTOME_PRE_NOTCH_EXPRESSION_AND_PROCESSING	Pre-NOTCH Expression and Processing	35	17	7425	18403	0.257	0.849	0.71	0.78
518	REACTOME_EICOSANOID_LIGAND_BINDING_RECEPTORS	Eicosanoid ligand-binding receptors	12	3	18314	18403	-0.222	-0.819	0.71	0.78
519	REACTOME_ENERGY_DEPENDENT_REGULATION_OF_MTOR_BY_LKB1_AMPK	Energy dependent regulation of mTOR by LKB1-AMPK	13	8	8579	18403	0.305	0.815	0.72	0.79
520	REACTOME_SYNTHESIS_OF_PC	Synthesis of PC	13	8	8437	18403	0.302	0.805	0.73	0.8
521	REACTOME_INSULIN_RECEPTOR_SIGNALLING_CASCADE	Insulin receptor signalling cascade	60	28	6995	18403	0.242	0.859	0.73	0.8
522	REACTOME_RNA_POL_I_TRANSCRIPTION_TERMINATION	RNA Polymerase I Transcription Termination	19	15	10580	18403	0.273	0.801	0.73	0.81
523	REACTOME_AMINO_ACID_TRANSPORT_ACROSS_THE_PLASMA_MEMBRANE	Amino acid transport across the plasma membrane	23	2	421	18403	0.265	0.809	0.74	0.81
524	REACTOME_SHC_MEDIATED_SIGNALLING	SHC-mediated signalling	12	11	10164	18403	0.305	0.797	0.74	0.81
525	REACTOME_KINESINS	Kinesins	17	7	4517	18403	0.276	0.789	0.75	0.82
526	REACTOME_SIGNALLING_TO_P38_VIA_RIT_AND_RIN	Signalling to p38 via RIT and RIN	12	3	2310	18403	0.299	0.783	0.76	0.83
527	REACTOME_ACTIVATION_OF_BH3_ONLY_PROTEINS	Activation of BH3-only proteins	15	7	6320	18403	0.285	0.787	0.76	0.83
528	REACTOME_SIGNALING_BY_FGFR_MUTANTS	Signaling by FGFR mutants	33	26	10189	18403	0.245	0.8	0.76	0.83
529	REACTOME_OPIOID_SIGNALLING	Opioid Signalling	56	11	2537	18403	0.236	0.831	0.76	0.83
530	REACTOME_GRB2_EVENTS_IN_ERBB2_SIGNALING	GRB2 events in ERBB2 signaling	17	8	6619	18403	0.272	0.777	0.76	0.83
531	REACTOME_NETRIN1_SIGNALING	Netrin-1 signaling	33	7	18298	18403	-0.168	-0.838	0.77	0.83
532	REACTOME_SLC_MEDIATED_TRANSMEMBRANE_TRANSPORT	SLC-mediated transmembrane transport	177	41	3460	18403	0.228	0.879	0.77	0.83
533	REACTOME_TRIGLYCERIDE_BIOSYNTHESIS	Triglyceride Biosynthesis	29	17	8607	18403	0.244	0.777	0.78	0.84
534	REACTOME_RNA_POL_I_TRANSCRIPTION_INITIATION	RNA Polymerase I Transcription Initiation	22	20	12236	18403	0.251	0.762	0.78	0.84
535	REACTOME_SHC_RELATED_EVENTS	SHC-related events	13	11	10164	18403	0.285	0.76	0.79	0.84
536	REACTOME_PI3K_AKT_ACTIVATION	PI3K/AKT activation	29	19	9171	18403	0.242	0.773	0.79	0.84
537	REACTOME_FATTY_ACYL_COA_BIOSYNTHESIS	Fatty Acyl-CoA Biosynthesis	17	4	2970	18403	0.261	0.746	0.8	0.85
538	REACTOME_SIGNALING_BY_FGFR1_MUTANTS	Signaling by FGFR1 mutants	24	19	10189	18403	0.244	0.752	0.8	0.86
539	REACTOME_SHC_MEDIATED_CASCADE	SHC-mediated cascade	18	7	5615	18403	0.255	0.739	0.81	0.86
540	REACTOME_NOTCH1_INTRACELLULAR_DOMAIN_REGULATES_TRANSCRIPTION	NOTCH1 Intracellular Domain Regulates Transcription	36	12	4511	18403	0.231	0.765	0.81	0.86
541	REACTOME_FGFR_LIGAND_BINDING_AND_ACTIVATION	FGFR ligand binding and activation	12	5	17586	18403	-0.207	-0.762	0.81	0.86
542	REACTOME_PI_METABOLISM	PI Metabolism	34	21	9637	18403	0.224	0.736	0.83	0.88
543	REACTOME_RETROGRADE_NEUROTROPHIN_SIGNALLING	Retrograde neurotrophin signalling	12	13	18016	18403	-0.2	-0.736	0.83	0.88
544	REACTOME_REGULATION_OF_AMPK_ACTIVITY_VIA_LKB1	Regulation of AMPK activity via LKB1	12	7	8579	18403	0.272	0.71	0.84	0.89
545	REACTOME_VITAMIN_B5_PANTOTHENATE_METABOLISM	Vitamin B5 (pantothenate) metabolism	10	1	516	18403	0.28	0.702	0.85	0.89
546	REACTOME_NOTCH_HLH_TRANSCRIPTION_PATHWAY	Notch-HLH transcription pathway	10	10	12415	18403	0.276	0.691	0.86	0.9
547	REACTOME_TIGHT_JUNCTION_INTERACTIONS	Tight junction interactions	16	2	1551	18403	0.249	0.702	0.86	0.9
548	REACTOME_PLATELET_HOMEOSTASIS	Platelet homeostasis	64	19	4631	18403	0.212	0.757	0.86	0.9
549	REACTOME_ABCA_TRANSPORTERS_IN_LIPID_HOMEOSTASIS	ABCA transporters in lipid homeostasis	12	13	17439	18403	-0.194	-0.714	0.86	0.9
550	REACTOME_GAB1_SIGNALOSOME	GAB1 signalosome	31	14	6465	18403	0.221	0.712	0.86	0.9
551	REACTOME_PIP3_ACTIVATES_AKT_SIGNALING	PIP3 activates AKT signaling	24	11	6465	18403	0.225	0.694	0.86	0.9
552	REACTOME_PI3K_EVENTS_IN_ERBB2_SIGNALING	PI3K events in ERBB2 signaling	34	15	6619	18403	0.212	0.697	0.87	0.9
553	REACTOME_GAP_JUNCTION_ASSEMBLY	Gap junction assembly	12	3	2245	18403	0.258	0.676	0.88	0.91
554	REACTOME_SIGNALING_BY_NODAL	Signaling by NODAL	13	4	4687	18403	0.249	0.666	0.88	0.92
555	REACTOME_TRANSMEMBRANE_TRANSPORT_OF_SMALL_MOLECULES	Transmembrane transport of small molecules	307	63	3133	18403	0.212	0.835	0.9	0.93
556	REACTOME_FRS2_MEDIATED_CASCADE	FRS2-mediated cascade	23	10	6889	18403	0.207	0.632	0.91	0.94
557	REACTOME_PRE_NOTCH_TRANSCRIPTION_AND_TRANSLATION	Pre-NOTCH Transcription and Translation	22	10	7847	18403	0.209	0.633	0.91	0.94
558	REACTOME_DOWNSTREAM_SIGNAL_TRANSDUCTION	Downstream signal transduction	71	29	6206	18403	0.192	0.694	0.91	0.94
559	REACTOME_ABC_FAMILY_PROTEINS_MEDIATED_TRANSPORT	ABC-family proteins mediated transport	24	1	90	18403	0.201	0.619	0.92	0.95
560	REACTOME_NGF_SIGNALLING_VIA_TRKA_FROM_THE_PLASMA_MEMBRANE	NGF signalling via TRKA from the plasma membrane	111	49	6816	18403	0.192	0.721	0.92	0.95
561	REACTOME_SIGNALING_BY_EGFR_IN_CANCER	Signaling by EGFR in Cancer	88	39	6673	18403	0.192	0.705	0.93	0.95
562	REACTOME_REGULATION_OF_BETA_CELL_DEVELOPMENT	Regulation of beta-cell development	19	20	17832	18403	-0.15	-0.651	0.94	0.96
563	REACTOME_CRMPS_IN_SEMA3A_SIGNALING	CRMPs in Sema3A signaling	13	7	7719	18403	0.225	0.6	0.94	0.96
564	REACTOME_PI3K_EVENTS_IN_ERBB4_SIGNALING	PI3K events in ERBB4 signaling	30	12	6465	18403	0.19	0.609	0.94	0.96
565	REACTOME_DARPP_32_EVENTS	DARPP-32 events	16	8	7091	18403	0.21	0.592	0.94	0.96
566	REACTOME_PI_3K_CASCADE	PI-3K cascade	40	17	6889	18403	0.176	0.592	0.95	0.97
567	REACTOME_GENERIC_TRANSCRIPTION_PATHWAY	Generic Transcription Pathway	284	184	10458	18403	0.197	0.777	0.96	0.97
568	REACTOME_NUCLEAR_RECEPTOR_TRANSCRIPTION_PATHWAY	Nuclear Receptor transcription pathway	34	16	8518	18403	0.174	0.571	0.96	0.97
569	REACTOME_DOWNSTREAM_SIGNALING_OF_ACTIVATED_FGFR	Downstream signaling of activated FGFR	71	12	18274	18403	-0.127	-0.771	0.97	0.98
570	REACTOME_CELL_CELL_JUNCTION_ORGANIZATION	Cell-cell junction organization	35	9	4200	18403	0.163	0.539	0.97	0.98
571	REACTOME_SIGNALING_BY_FGFR_IN_DISEASE	Signaling by FGFR in disease	95	38	6687	18403	0.163	0.602	0.98	0.98
572	REACTOME_SIGNALING_BY_FGFR	Signaling by FGFR	82	33	6687	18403	0.154	0.564	0.98	0.99
573	REACTOME_SIGNALING_BY_ERBB2	Signaling by ERBB2	75	31	6673	18403	0.147	0.533	0.99	0.99
574	REACTOME_REGULATION_OF_GENE_EXPRESSION_IN_BETA_CELLS	Regulation of gene expression in beta cells	13	8	9669	18403	0.173	0.463	0.99	0.99
575	REACTOME_NEURONAL_SYSTEM	Neuronal System	222	126	18402	18403	-0.549	NA	NA	NA
